# Supplementary material for: The characterization of the transit through the anaerobic threshold based on relationships between RR and QRS cardiac intervals
Source: PLoS One. 2019 May 15;14(5):e0216938. doi: 10.1371/journal.pone.0216938 (PMC6519807; doi:10.1371/journal.pone.0216938)
Supplement: S1 Dataset — The supporting information files include data from ECG analysis for all persons. (ZIP) [file pone.0216938.s001.zip]

Archive with 22 entries (21 files):
- Data_RR_QRS/
- Data_RR_QRS/DKS__Persons_1to9.txt
- Data_RR_QRS/Person_1_Load_Time_RR_QRS.txt
- Data_RR_QRS/Person_1_Time_RR_QRS.txt
- Data_RR_QRS/Person_2_Load_Time_RR_QRS.txt
- Data_RR_QRS/Person_2_Time_RR_QRS.txt
- Data_RR_QRS/Person_3_Load_Time_RR_QRS.txt
- Data_RR_QRS/Person_3_Time_RR_QRS.txt
- Data_RR_QRS/Person_4_Load_Time_RR_QRS.txt
- Data_RR_QRS/Person_4_Time_RR_QRS.txt
- Data_RR_QRS/Person_5_Load_Time_RR_QRS.txt
- Data_RR_QRS/Person_5_Time_RR_QRS.txt
- Data_RR_QRS/Person_6_Load_Time_RR_QRS.txt
- Data_RR_QRS/Person_6_Time_RR_QRS.txt
- Data_RR_QRS/Person_7_Load_Time_RR_QRS.txt
- Data_RR_QRS/Person_7_Time_RR_QRS.txt
- Data_RR_QRS/Person_8_Load_Time_RR_QRS.txt
- Data_RR_QRS/Person_8_Time_RR_QRS.txt
- Data_RR_QRS/Person_9_Load_Time_RR_QRS.txt
- Data_RR_QRS/Person_9_Time_RR_QRS.txt
- Data_RR_QRS/RER_Persons_1to9.txt
- Data_RR_QRS/SKS__Persons_1to9.txt
