# Supplementary material for: The characterization of the transit through the anaerobic threshold based on relationships between RR and QRS cardiac intervals
Source: PLoS One. 2019 May 15;14(5):e0216938. doi: 10.1371/journal.pone.0216938 (PMC6519807; doi:10.1371/journal.pone.0216938)
Supplement: S1 Dataset — The supporting information files include data from ECG analysis for all persons. (ZIP) [file pone.0216938.s001.zip › Data_RR_QRS/DKS__Persons_1to9.txt]

Person_1_DKS: 80;90;80;70;70;70;70;75;70;70;80;75;80;80;60;55;60;60;70;60;60;65;60;70
Person_2_DKS: 75;80;75;70;70;70;80;70;65;60;60;50;50;50;50;50;20;30;40;60;60;70;80;80
Person_3_DKS: 85;65;75;80;70;70;75;65;80;80;90;85;85;70;70;20;70;75;80;80;85;85;90;85
Person_4_DKS: 75;80;80;80;85;90;85;90;90;75;75;80;80;80;80;80;90;80;85
Person_5_DKS: 90;90;95;100;90;100;95;110;100;100;80;85;80;90;85;85;85;90;85;90
Person_6_DKS: 80;85;80;80;80;75;80;85;80;80;85;70;75;80;85;80;80;80;80;80;80
Person_7_DKS: 95;90;90;95;85;95;90;100;95;100;105;110;100;100;100;90;95;85;90;90;95;90;100
Person_8_DKS: 100;100;100;90;95;105;110;115;105;110;105;105;90;90;85;95;90;95;95;100;90
Person_9_DKS: 65;65;70;60;60;60;50;50;60;55;60;60;55;40;45;65;65;75;70;70;80;85;85
