# Supplementary material for: The characterization of the transit through the anaerobic threshold based on relationships between RR and QRS cardiac intervals
Source: PLoS One. 2019 May 15;14(5):e0216938. doi: 10.1371/journal.pone.0216938 (PMC6519807; doi:10.1371/journal.pone.0216938)
Supplement: S1 Dataset — The supporting information files include data from ECG analysis for all persons. (ZIP) [file pone.0216938.s001.zip › Data_RR_QRS/Person_1_Load_Time_RR_QRS.txt]

Load	Time	RR	QRS
0	1034	914	78
25	60896	686	80
50	120680	604	80
75	180980	650	84
100	241402	580	70
125	301032	548	72
150	361334	542	66
175	421328	506	66
200	481362	466	64
225	541222	430	72
250	601396	396	80
275	661474	368	80
300	721438	348	90
325	781684	334	70
0	800238	364	76
