# Supplementary material for: The characterization of the transit through the anaerobic threshold based on relationships between RR and QRS cardiac intervals
Source: PLoS One. 2019 May 15;14(5):e0216938. doi: 10.1371/journal.pone.0216938 (PMC6519807; doi:10.1371/journal.pone.0216938)
Supplement: S1 Dataset — The supporting information files include data from ECG analysis for all persons. (ZIP) [file pone.0216938.s001.zip › Data_RR_QRS/Person_1_Time_RR_QRS.txt]

Time	RR	QRS
1034	914	78
1946	914	78
2818	872	78
3634	814	78
4386	756	80
5068	680	80
5714	644	78
6354	644	82
6996	640	80
7648	652	82
8336	690	82
9232	896	80
10064	830	78
10922	858	76
11774	850	76
12592	820	76
13372	780	78
14102	730	76
14790	690	80
15450	658	80
16098	650	82
16746	648	82
17402	654	80
18078	678	82
18770	692	82
19508	738	80
20296	786	78
21064	768	80
21796	732	78
22482	686	78
23158	674	76
23814	656	74
24456	642	76
25094	636	74
25726	634	74
26376	650	76
27040	666	76
27734	694	78
28444	710	80
29140	696	80
29816	676	82
30476	662	80
31170	694	80
31860	688	78
32548	686	78
33214	668	78
33868	652	78
34508	638	76
35140	632	76
35768	630	76
36404	636	78
37048	644	78
37690	644	78
38334	644	80
38984	652	80
39654	668	80
40370	718	80
41200	828	80
42098	900	80
42972	874	78
43816	842	80
44622	806	78
45356	734	78
46002	644	78
46626	626	80
47230	604	58
47818	590	70
48450	630	66
49100	650	68
49852	752	68
50666	812	66
51516	852	68
52362	846	66
53204	844	68
54020	816	68
54784	764	72
55504	720	72
56214	708	66
56892	678	68
57562	668	78
58224	662	78
58876	652	74
59542	668	78
60210	668	80
60896	686	80
61604	710	78
62332	726	80
63094	762	78
63904	812	80
64660	754	80
65402	744	80
66124	720	78
66840	716	78
67520	678	76
68180	662	78
68816	634	78
69434	618	78
70048	616	78
70654	608	82
71278	620	78
71918	642	80
72644	726	80
73486	842	80
74334	852	84
75126	790	82
75898	774	84
76606	704	82
77278	674	82
77940	662	80
78598	652	76
79244	648	76
79880	634	78
80508	630	78
81134	626	76
81752	618	78
82360	612	80
82968	606	80
83568	602	84
84178	608	80
84802	622	76
85438	638	80
86102	662	78
86758	658	80
87400	640	78
88038	638	78
88662	624	76
89278	616	78
89880	604	78
90474	594	80
91058	584	80
91640	582	80
92224	582	78
92816	594	80
93426	610	80
94066	640	80
94704	638	80
95364	660	80
96012	644	78
96648	640	80
97278	626	76
97892	618	80
98500	608	78
99100	600	80
99696	596	82
100294	598	80
100898	606	82
101522	622	80
102172	652	82
102842	668	82
103552	712	82
104354	802	82
105102	746	78
105812	712	78
106476	660	78
107112	638	80
107736	624	78
108352	616	80
108966	614	80
109588	622	82
110212	626	80
110852	638	80
111512	664	84
112192	676	80
112870	680	82
113544	674	82
114216	674	84
114904	686	82
115588	682	78
116282	692	76
116944	662	78
117594	652	78
118232	636	78
118858	626	76
119474	616	78
120078	604	78
120680	604	80
121282	600	78
121880	602	82
122492	610	80
123140	648	78
123820	682	82
124554	736	84
125296	740	82
126020	726	82
126758	736	82
127508	748	78
128230	724	80
128918	684	76
129582	664	78
130224	644	80
130852	628	80
131466	614	80
132068	604	84
132672	602	80
133274	604	82
133884	608	80
134510	626	80
135152	642	76
135824	674	82
136486	658	78
137146	660	78
137790	648	82
138424	632	80
139040	616	80
139644	606	82
140244	600	82
140842	596	82
141454	614	82
142084	628	80
142714	630	66
143346	632	70
143976	630	68
144606	630	70
145228	622	68
145846	620	70
146460	612	68
147066	608	70
147662	596	70
148256	594	72
148954	696	70
149712	760	72
150442	728	70
151172	730	72
151834	662	70
152480	646	70
153106	626	68
153724	616	66
154336	612	66
154944	610	70
155552	610	70
156160	612	74
156782	616	68
157400	618	66
158020	620	70
158644	626	70
159274	630	72
159918	642	68
160592	676	70
161246	652	68
161890	642	80
162512	624	76
163122	608	78
163712	594	80
164294	576	74
164860	570	82
165428	566	78
165996	570	82
166576	580	82
167168	590	78
167786	624	84
168450	658	78
169146	698	82
169874	730	82
170572	698	82
171226	650	68
171866	644	68
172484	616	70
173088	604	70
173678	594	72
174276	594	70
174936	660	70
175718	786	72
176470	746	68
177170	702	68
177828	656	66
178460	632	66
179080	622	70
179698	620	72
180336	634	66
180980	650	84
181654	672	82
182330	676	82
182986	656	82
183638	648	78
184266	632	82
184892	624	76
185512	618	76
186114	604	78
186710	596	80
187298	588	80
187878	582	80
188458	578	78
189038	578	80
189622	586	82
190224	600	80
190838	618	80
191464	624	78
192082	618	80
192696	614	80
193304	608	78
193904	600	82
194496	592	80
195078	586	84
195662	580	82
196238	576	80
196816	576	80
197398	582	76
197986	588	78
198580	598	82
199186	602	78
199786	598	66
200376	594	68
200962	586	66
201538	578	70
202114	574	70
202692	580	68
203278	582	66
203868	590	64
204464	594	64
205062	602	70
205660	600	68
206250	592	70
206838	584	70
207418	580	70
208000	582	68
208594	594	70
209198	606	72
209810	610	68
210424	612	66
211030	608	68
211630	602	72
212228	598	70
212816	588	70
213396	578	70
213972	574	70
214554	586	72
215146	590	68
215738	594	72
216338	598	68
216936	596	66
217524	588	66
218104	582	66
218676	572	68
219244	568	72
219816	572	72
220442	630	70
221094	650	70
221734	638	70
222352	618	68
222956	604	68
223546	592	70
224132	584	68
224712	580	68
225298	584	66
225882	586	70
226464	584	72
227044	580	72
227622	578	70
228214	592	72
228846	630	68
229476	628	66
230094	618	68
230700	610	70
231302	598	68
231892	592	70
232476	584	70
233058	578	64
233626	576	72
234208	576	66
234780	574	70
235352	570	66
235922	572	68
236500	578	70
237104	604	70
237752	650	68
238392	636	64
239018	628	70
239638	618	66
240236	600	68
240822	588	70
241402	580	70
241980	578	68
242550	570	70
243118	568	70
243682	564	70
244248	566	72
244830	582	70
245436	602	68
246044	610	68
246650	604	66
247246	598	68
247828	584	70
248406	578	72
248978	570	68
249548	568	66
250112	566	66
250674	562	68
251240	564	66
251800	564	70
252358	558	72
252912	554	70
253460	548	70
254006	546	72
254558	550	68
255112	554	66
255674	560	68
256242	568	68
256812	572	68
257382	568	66
257942	564	70
258498	558	74
259058	558	70
259616	556	68
260172	556	68
260730	558	70
261294	562	66
261856	564	68
262416	558	64
262966	554	70
263518	548	66
264068	550	64
264624	556	68
265186	564	70
265750	564	70
266308	560	70
266862	554	72
267420	558	70
267988	566	70
268552	564	70
269120	568	66
269684	566	70
270236	552	70
270786	552	72
271344	552	66
271900	556	66
272446	552	72
272992	544	70
273540	546	70
274108	566	66
274664	558	70
275214	552	72
275764	550	68
276310	546	70
276852	542	72
277412	560	72
277968	556	68
278528	554	64
279084	558	68
279638	558	70
280188	554	72
280738	546	70
281278	538	70
281814	538	70
282356	542	68
282922	566	70
283494	568	66
284064	574	68
284644	578	68
285214	570	68
285776	564	70
286336	560	70
286890	552	72
287440	550	70
287996	558	70
288616	618	66
289236	618	66
289832	598	70
290422	592	72
290990	566	68
291544	556	70
292090	550	72
292642	548	68
293206	564	72
293762	554	68
294324	560	66
294884	562	68
295446	562	66
296006	558	66
296558	556	70
297108	552	72
297672	560	68
298238	566	70
298804	566	68
299368	564	68
299930	562	70
300484	556	72
301032	548	72
301572	544	72
302112	536	72
302644	532	72
303180	534	68
303738	558	66
304304	564	66
304870	564	64
305430	564	68
305988	560	70
306542	552	68
307082	542	72
307618	536	72
308152	534	70
308686	534	72
309222	536	68
309760	538	70
310302	540	68
310844	542	70
311384	540	70
311918	536	72
312452	536	70
312980	526	70
313502	520	72
314026	524	70
314564	540	72
315112	546	72
315656	546	72
316204	550	72
316754	546	70
317296	544	72
317834	536	70
318364	532	68
318888	524	68
319408	520	72
319928	520	72
320476	548	72
321044	564	68
321606	562	66
322164	558	68
322714	550	70
323252	542	72
323790	538	72
324318	528	72
324842	522	72
325366	524	68
325900	538	74
326462	556	68
327022	562	68
327580	556	66
328128	550	70
328664	538	70
329200	534	66
329724	526	70
330246	520	72
330762	518	72
331294	530	68
331856	560	66
332424	566	66
332984	560	66
333534	556	70
334078	544	70
334612	534	72
335140	528	72
335662	520	70
336178	516	70
336696	518	72
337226	532	70
337762	536	70
338300	536	68
338834	534	70
339360	530	72
339890	526	70
340408	520	72
340924	516	72
341438	512	70
341948	512	72
342472	522	68
342994	524	72
343520	526	70
344048	524	66
344566	522	72
345084	518	70
345598	514	72
346106	508	72
346618	510	68
347130	514	72
347648	516	70
348170	520	68
348692	526	70
349216	524	70
349736	518	70
350250	516	72
350766	514	68
351274	510	72
351780	506	70
352292	510	70
352816	524	68
353346	530	70
353880	534	68
354412	532	68
354938	526	70
355456	522	72
355978	518	66
356488	512	72
357000	510	72
357508	508	58
358022	512	70
358554	536	70
359110	554	70
359674	566	70
360234	560	70
360786	554	70
361334	542	66
361860	532	72
362386	526	72
362904	516	70
363418	512	72
363926	508	72
364438	516	72
364964	524	70
365492	526	70
366020	530	70
366548	526	70
367070	522	68
367582	516	72
368094	512	72
368606	508	72
369110	506	72
369624	512	70
370138	514	68
370654	516	68
371170	518	72
371684	514	70
372194	508	70
372696	506	72
373200	500	72
373702	500	66
374202	500	66
374702	500	66
375204	504	68
375710	504	66
376210	500	66
376704	498	72
377200	494	72
377688	488	72
378178	490	70
378676	498	72
379186	508	66
379694	514	70
380210	512	70
380720	510	68
381226	506	70
381726	500	68
382224	500	70
382726	500	68
383228	500	66
383728	502	70
384234	504	68
384734	502	72
385234	500	68
385728	494	70
386220	490	70
386710	490	68
387202	492	68
387696	496	70
388196	500	70
388700	500	66
389198	500	68
389698	502	68
390194	498	72
390690	494	68
391174	488	72
391664	486	72
392156	494	72
392654	496	70
393156	504	72
393660	504	72
394164	504	72
394664	500	72
395162	496	70
395652	492	72
396140	488	72
396638	494	66
397130	492	70
397628	498	64
398122	496	70
398622	498	66
399112	496	72
399606	490	70
400090	486	70
400578	486	70
401070	490	70
401566	498	68
402062	498	72
402568	498	62
403060	498	66
403554	494	68
404044	490	70
404528	484	70
405012	484	70
405500	488	70
405992	492	70
406490	496	68
406986	496	68
407480	496	70
407972	492	70
408462	490	68
408946	486	72
409432	484	70
409918	490	72
410412	494	70
410914	496	68
411414	500	66
411912	500	68
412410	498	70
412904	496	72
413392	488	72
413878	484	70
414362	484	70
414856	494	72
415356	500	72
415860	502	68
416360	500	68
416854	498	70
417346	492	70
417838	490	70
418318	486	74
418810	484	66
419300	494	72
419810	506	66
420318	508	66
420820	506	72
421328	506	66
421822	496	72
422318	494	72
422808	490	70
423296	486	70
423782	490	72
424276	494	70
424776	494	66
425270	496	68
425762	494	68
426250	490	72
426738	486	68
427222	484	68
427704	482	70
428192	490	70
428694	498	68
429194	500	64
429688	496	70
430182	496	72
430674	490	68
431164	488	68
431642	482	70
432120	480	72
432606	480	70
433088	488	72
433582	490	70
434072	492	72
434568	492	68
435052	488	68
435536	484	72
436018	478	70
436492	474	68
436966	476	70
437440	478	72
437920	480	72
438408	482	68
438882	482	74
439370	480	66
439846	476	70
440320	474	68
440790	472	68
441264	474	70
441740	474	66
442218	476	64
442690	474	68
443162	474	68
443628	466	70
444094	466	72
444560	466	70
445034	470	68
445506	472	64
445976	472	66
446446	468	64
446910	466	68
447368	460	70
447830	460	68
448290	462	72
448760	468	66
449230	470	68
449702	472	68
450174	470	64
450636	468	72
451106	466	66
451568	462	68
452028	464	72
452494	462	66
452956	466	72
453420	466	72
453890	464	66
454350	464	70
454812	460	68
455274	460	66
455732	460	68
456186	460	74
456658	466	70
457128	466	64
457592	468	68
458058	466	70
458526	466	66
458990	464	66
459454	462	66
459914	464	70
460384	468	80
460858	472	78
461330	474	74
461804	474	76
462272	470	82
462740	466	80
463204	462	78
463664	462	80
464128	462	80
464594	468	78
465058	470	82
465538	470	72
466004	470	80
466470	466	82
466930	462	82
467386	460	86
467852	462	82
468324	468	76
468796	474	78
469274	478	80
469750	474	78
470220	472	68
470686	468	70
471150	464	70
471608	460	72
472072	462	72
472532	464	72
473008	466	64
473470	468	70
473940	468	68
474404	466	68
474866	462	70
475328	462	68
475784	458	72
476250	464	70
476720	466	64
477190	468	66
477652	470	72
478122	466	66
478586	464	70
479050	462	66
479506	460	70
479966	460	68
480428	460	70
480896	464	66
481362	466	64
481822	466	68
482288	466	70
482750	462	68
483206	460	72
483670	462	72
484134	466	72
484608	468	66
485078	468	64
485546	468	64
486002	464	72
486466	460	72
486924	458	70
487384	458	66
487842	458	68
488298	462	72
488766	462	68
489222	460	68
489682	456	70
490132	456	72
490590	452	70
491042	452	66
491496	454	68
491948	458	72
492406	456	70
492866	458	70
493322	456	70
493774	452	70
494230	452	66
494682	454	66
495132	456	72
495596	458	68
496050	456	70
496506	454	66
496954	450	70
497402	448	70
497850	448	70
498302	450	66
498756	452	68
499208	456	70
499664	454	66
500118	454	68
500568	450	66
501014	446	68
501460	444	66
501902	444	68
502350	448	68
502794	446	68
503242	448	68
503688	444	70
504130	444	68
504570	440	68
505010	440	68
505454	444	68
505898	442	68
506340	442	70
506778	440	68
507220	440	66
507658	440	68
508098	438	68
508542	442	68
508984	444	78
509420	442	86
509862	436	80
510296	436	86
510734	436	78
511168	436	80
511608	440	78
512054	444	78
512496	444	82
512938	444	84
513384	444	78
513824	438	78
514258	438	82
514694	434	82
515134	436	78
515580	448	80
516026	446	78
516472	446	76
516914	444	82
517358	444	84
517800	442	82
518240	440	82
518680	440	70
519124	442	66
519574	448	64
520014	448	72
520468	448	66
520914	446	64
521358	444	68
521800	440	66
522234	438	72
522672	438	70
523112	436	66
523546	440	72
523990	440	68
524430	440	68
524868	440	70
525304	436	70
525740	434	70
526174	434	68
526606	438	72
527050	438	64
527484	436	70
527920	438	70
528356	432	68
528790	434	70
529220	432	68
529656	436	68
530090	434	70
530524	434	68
530956	432	68
531388	430	68
531816	430	68
532248	430	68
532682	432	66
533112	432	68
533544	434	68
533976	430	68
534408	432	68
534836	428	68
535262	426	66
535684	422	68
536108	422	68
536532	424	68
536954	426	66
537380	426	68
537808	426	68
538232	426	70
538654	422	68
539080	424	66
539506	424	64
539932	430	70
540366	432	64
540796	430	66
541222	430	72
541652	428	70
542080	428	70
542510	430	68
542940	432	70
543378	432	64
543810	430	64
544234	430	72
544662	428	68
545086	428	72
545514	426	72
545948	430	66
546372	428	70
546804	428	66
547228	424	70
547648	422	70
548072	422	68
548492	422	72
548924	428	64
549344	426	72
549772	428	72
550198	426	70
550624	424	72
551050	424	70
551466	424	74
551898	424	70
552324	428	68
552756	428	64
553178	426	70
553604	424	68
554026	424	70
554450	424	70
554874	422	66
555302	426	66
555722	426	70
556150	422	66
556566	422	70
556984	420	72
557410	418	66
557826	420	80
558246	422	78
558672	422	78
559092	422	80
559516	420	78
559928	418	62
560350	418	80
560766	418	80
561186	416	84
561602	420	80
562024	420	82
562442	418	76
562856	416	82
563274	418	80
563690	416	76
564106	414	80
564524	418	78
564942	420	78
565362	418	80
565778	416	82
566192	414	80
566606	414	78
567018	412	80
567432	416	80
567848	416	78
568262	416	84
568680	416	82
569092	412	82
569504	410	82
569916	410	76
570328	414	80
570740	414	76
571152	412	80
571564	410	82
571976	410	74
572384	408	82
572792	408	78
573200	410	76
573614	412	74
574024	412	76
574432	410	80
574844	408	78
575248	408	80
575658	408	74
576064	406	78
576474	410	72
576882	406	70
577286	412	82
577698	406	78
578098	408	86
578508	404	82
578916	402	76
579322	406	74
579726	406	78
580130	406	82
580532	404	78
580932	404	86
581340	404	84
581736	402	86
582148	404	78
582552	406	86
582960	406	78
583362	406	86
583766	404	84
584176	404	78
584574	402	78
584974	402	78
585378	404	84
585782	404	86
586194	406	78
586598	404	78
587000	402	70
587398	402	80
587802	400	74
588198	400	80
588600	402	80
589006	404	76
589406	400	80
589808	402	78
590204	398	80
590606	398	78
591004	400	74
591406	400	78
591806	402	78
592206	400	80
592606	400	78
593004	398	74
593406	400	76
593806	400	78
594202	402	82
594606	400	78
595006	402	82
595406	398	76
595806	400	76
596204	398	78
596604	402	80
597006	402	74
597410	402	78
597808	400	84
598208	398	82
598606	398	82
599008	400	76
599404	402	84
599806	400	78
600208	400	82
600604	396	82
600998	396	82
601396	396	80
601794	398	80
602190	396	78
602586	394	78
602978	392	54
603366	392	84
603762	390	80
604150	392	82
604544	394	80
604938	394	80
605336	394	68
605722	392	82
606116	392	80
606506	390	82
606896	392	82
607290	392	78
607680	390	80
608066	390	82
608454	386	74
608844	386	80
609238	394	76
609624	390	80
610020	392	72
610404	388	82
610794	388	84
611184	388	74
611570	390	82
611964	390	76
612354	390	78
612744	390	76
613128	388	82
613520	388	80
613904	386	80
614296	388	78
614680	390	80
615068	388	78
615456	386	78
615838	386	76
616226	384	80
616614	386	78
617002	388	74
617390	388	78
617774	386	56
618158	384	82
618542	384	80
618928	384	76
619316	388	78
619698	384	78
620084	386	80
620468	384	80
620848	382	82
621230	382	80
621618	386	80
622006	386	74
622390	386	72
622776	386	76
623160	384	76
623542	384	76
623930	382	80
624310	386	76
624698	388	82
625082	384	80
625470	384	78
625854	384	76
626234	382	84
626616	382	76
627004	384	74
627384	384	78
627768	384	60
628152	384	54
628530	382	80
628912	378	78
629292	384	80
629676	380	78
630058	384	82
630442	382	56
630818	380	82
631198	376	80
631574	380	80
631958	380	78
632340	384	78
632722	380	78
633098	380	78
633480	380	80
633862	378	74
634240	378	76
634620	382	80
635000	380	78
635382	380	76
635758	376	74
636134	376	78
636510	376	74
636890	380	74
637266	380	60
637644	376	56
638020	376	56
638394	374	74
638772	374	78
639146	380	80
639532	378	76
639904	378	80
640280	376	58
640652	374	82
641026	372	82
641406	376	80
641774	374	82
642152	376	80
642530	378	80
642904	374	82
643280	376	80
643654	374	78
644030	374	78
644404	378	76
644780	374	80
645154	376	80
645528	372	82
645904	372	78
646272	372	82
646648	374	74
647022	374	76
647396	372	50
647762	370	80
648134	370	74
648506	372	78
648874	374	84
649254	374	76
649624	372	54
649996	372	82
650362	368	84
650736	370	74
651106	374	80
651484	374	78
651850	372	86
652224	372	78
652596	370	84
652964	370	80
653334	374	86
653712	372	78
654080	370	84
654452	370	76
654820	368	84
655192	370	80
655564	374	76
655934	368	78
656304	374	74
656672	366	78
657046	370	72
657408	366	76
657776	368	62
658146	370	78
658518	372	80
658886	370	80
659256	368	82
659624	366	76
659994	372	76
660360	370	82
660736	372	78
661106	368	78
661474	368	80
661840	370	74
662212	370	78
662576	368	80
662954	370	70
663316	368	82
663688	368	74
664056	372	76
664430	368	74
664800	372	78
665166	366	74
665534	366	72
665900	366	74
666266	370	80
666636	368	78
667006	368	70
667364	362	80
667728	366	78
668094	364	82
668460	366	80
668828	366	54
669186	364	86
669550	360	72
669916	364	80
670276	362	82
670640	366	82
671004	364	84
671368	362	82
671728	362	76
672094	364	80
672456	364	82
672820	364	82
673184	364	78
673548	360	84
673912	362	76
674270	364	78
674636	364	76
674998	364	58
675362	362	80
675722	358	74
676074	362	86
676448	364	78
676810	362	54
677172	364	58
677536	362	56
677890	360	82
678246	360	88
678622	364	70
678986	364	76
679344	362	60
679700	362	86
680060	360	82
680418	360	86
680790	364	80
681142	364	88
681506	362	86
681866	360	88
682226	358	86
682586	358	86
682950	362	82
683320	362	72
683670	360	84
684028	358	82
684386	358	82
684742	360	88
685106	360	84
685470	360	78
685830	358	78
686178	360	68
686540	356	68
686898	358	66
687254	360	66
687628	362	72
687984	358	76
688338	356	78
688692	356	62
689046	360	66
689418	360	54
689774	362	78
690138	358	72
690496	360	76
690844	354	64
691218	360	46
691570	358	74
691926	360	78
692288	360	76
692634	356	66
693000	354	76
693360	358	72
693716	358	72
694072	358	74
694428	356	76
694778	352	62
695132	354	58
695492	358	74
695844	356	80
696206	356	76
696556	352	82
696910	356	64
697270	356	78
697624	358	78
697980	358	78
698334	348	78
698678	356	72
699042	354	80
699402	356	74
699756	356	78
700108	350	78
700450	354	72
700814	356	78
701170	358	80
701522	350	78
701872	352	80
702232	356	78
702580	356	80
702942	354	76
703296	350	68
703642	354	80
703996	354	80
704356	356	78
704706	352	72
705056	352	78
705412	354	78
705766	354	76
706114	350	80
706468	350	74
706818	354	82
707170	352	76
707530	352	68
707874	348	76
708222	352	74
708574	350	78
708932	352	52
709270	348	82
709626	352	78
709976	348	78
710322	352	82
710676	350	76
711028	348	72
711370	350	82
711724	350	52
712074	350	78
712420	346	78
712768	350	80
713116	348	80
713468	348	80
713818	348	76
714164	348	74
714510	350	80
714860	350	80
715208	348	80
715552	346	82
715910	350	56
716256	348	54
716594	346	88
716938	348	86
717298	348	74
717648	348	58
717978	344	90
718324	348	88
718682	346	80
719028	348	62
719372	344	82
719710	346	90
720060	344	84
720410	344	60
720756	348	78
721088	342	94
721438	348	90
721792	346	56
722124	344	90
722472	344	88
722816	344	88
723164	348	88
723510	346	80
723852	342	90
724198	348	86
724548	344	86
724892	346	90
725234	344	86
725580	346	70
725920	342	88
726270	348	82
726624	342	76
726960	346	86
727300	344	88
727658	348	56
727990	344	80
728338	342	80
728678	346	90
729034	346	58
729374	344	78
729716	342	88
730060	344	84
730408	344	80
730754	344	78
731088	340	88
731446	348	72
731776	346	88
732126	340	80
732462	342	78
732814	342	78
733158	344	74
733486	338	88
733842	344	78
734174	342	62
734520	344	84
734854	338	84
735190	342	90
735544	340	80
735884	342	76
736228	342	78
736568	340	78
736914	344	76
737252	340	82
737594	340	74
737936	346	58
738278	338	74
738622	340	74
738962	342	74
739298	340	78
739638	342	78
739984	342	78
740322	338	78
740662	342	78
741004	342	74
741342	338	80
741680	340	80
742022	338	72
742364	338	72
742700	342	78
743038	338	78
743378	338	78
743718	340	54
744056	338	76
744392	338	82
744734	340	72
745070	336	74
745408	340	76
745750	338	78
746072	336	72
746426	340	72
746758	336	80
747086	336	70
747432	340	80
747770	338	82
748108	334	78
748442	340	82
748780	336	78
749116	336	74
749460	340	76
749792	336	78
750126	336	80
750466	338	80
750802	334	78
751138	336	80
751474	338	82
751810	338	72
752148	336	78
752490	338	76
752822	338	76
753160	336	78
753494	338	80
753836	334	78
754172	336	80
754512	340	74
754846	334	78
755188	338	74
755522	338	76
755846	336	88
756194	336	76
756532	338	78
756864	334	82
757202	338	80
757538	336	80
757876	336	70
758210	336	80
758550	338	74
758880	334	82
759220	338	62
759556	336	82
759894	334	76
760230	338	78
760560	336	80
760902	336	80
761238	338	78
761574	336	78
761910	334	76
762240	336	82
762586	338	74
762920	334	76
763590	335	72
763924	336	74
764260	338	58
764598	336	78
764932	332	74
765270	338	54
765604	334	76
765936	336	56
766270	336	82
766606	334	58
766948	340	80
767286	334	74
767622	336	74
767952	336	80
768286	334	78
768622	336	58
768962	336	70
769298	332	70
769628	338	74
769958	332	82
770302	338	78
770636	334	54
770970	332	78
771304	338	80
771634	332	82
771970	336	82
772312	338	74
772642	334	78
772974	334	82
773316	336	80
773648	334	78
773984	334	78
774314	334	80
774650	336	74
774986	336	78
775316	330	82
775662	340	52
775990	332	80
776322	336	80
776658	332	80
776988	334	82
777326	336	80
777662	332	74
777996	336	56
778328	332	80
778668	334	74
778996	334	58
779328	336	82
779666	332	76
780004	336	52
780336	338	82
780670	330	76
781006	338	80
781342	338	56
781684	334	70
782022	338	74
782356	340	54
782694	340	80
783034	336	80
783368	340	82
783714	340	52
784054	340	78
784390	336	78
784732	344	78
785076	344	56
785416	340	80
785756	342	80
786104	346	80
786452	346	76
786792	340	76
787136	346	78
787488	350	52
787828	342	78
788176	346	76
788528	352	52
788874	348	76
789216	342	78
789566	352	80
789922	352	76
790262	344	82
790616	350	76
790970	356	54
791320	348	74
791670	348	74
792380	347	76
792724	346	78
793084	358	80
793444	358	50
793788	348	78
794144	356	78
794506	360	76
794860	354	74
795214	354	72
795936	354	70
796286	354	72
796644	362	78
797010	362	72
797364	352	70
797716	360	78
798084	362	74
798442	354	68
798794	358	76
799158	364	76
799516	354	70
799870	360	60
800238	364	76
800598	358	72
800954	356	56
801316	366	78
801680	362	74
802034	354	72
802398	364	76
802762	364	76
803118	356	76
803474	358	60
803838	366	76
804208	366	76
804566	356	54
804928	366	76
805300	370	76
805660	360	76
806020	362	76
806392	370	76
806758	364	74
807114	360	74
807484	370	76
807854	368	74
808214	360	74
808580	370	76
808952	368	76
809314	362	74
809676	366	76
810052	370	76
810416	364	72
810776	366	76
811152	372	76
811520	366	72
811880	362	76
812248	372	76
812620	370	76
812986	362	74
813348	364	72
813716	370	76
814086	370	76
814456	366	74
814818	362	56
815182	366	60
815554	372	76
815928	372	74
816288	364	74
816654	366	60
817026	372	76
817402	374	76
817774	372	76
818138	366	76
818510	366	56
818884	378	58
819256	376	78
819636	376	74
820008	370	74
820372	368	74
820752	378	58
821130	380	60
821514	382	74
821892	378	74
822268	372	70
822642	376	56
823018	382	76
823402	382	76
823782	380	78
824160	372	48
824530	378	62
824912	382	76
825300	382	76
825676	378	72
826048	372	76
826430	382	74
826812	382	76
827194	382	74
827570	374	70
827946	378	74
828328	384	76
828712	382	76
829090	380	74
829470	376	74
829852	384	72
830236	386	76
830618	382	78
830994	376	74
831380	382	72
831760	386	76
832150	386	74
832530	382	74
832908	378	76
833296	386	76
833680	388	82
834070	386	78
834452	380	74
834838	388	74
835224	388	78
835614	388	78
836000	386	76
836382	380	76
836760	380	76
837150	388	74
837542	392	74
837934	394	78
838330	394	74
838718	388	74
839104	388	76
839500	396	76
839894	398	80
840294	396	78
840688	394	78
841078	388	72
841476	398	74
841866	398	80
842266	394	78
842656	390	78
843046	390	74
843442	396	76
843836	396	80
844234	396	76
844624	390	78
845012	388	76
845408	394	74
845804	398	74
846200	400	80
846602	400	78
846998	394	76
847388	390	76
847790	398	74
848184	400	78
848584	398	80
848980	398	78
849374	392	76
849766	392	76
850166	400	76
850564	400	78
850968	402	78
851366	398	78
851762	396	76
852154	392	74
852554	402	78
852958	402	76
853360	402	76
853760	400	78
854162	404	80
854566	402	76
854960	394	76
855354	392	74
855754	400	76
856154	400	76
856552	404	78
856954	400	78
857352	396	78
857748	396	78
858146	396	74
858548	404	74
858956	408	76
859364	408	78
859770	406	78
860176	404	74
860578	402	74
860984	408	76
861398	414	76
861810	414	80
862222	414	80
862640	412	74
863046	408	76
863458	412	78
863878	418	74
864294	418	78
864714	422	78
865132	416	76
865546	412	74
865962	418	74
866382	420	76
866808	424	74
867228	424	80
867650	418	74
868064	416	74
868490	424	76
868908	424	78
869338	424	76
869758	422	76
870174	414	72
870596	422	74
871016	426	80
871442	424	78
871866	422	78
872284	416	74
872704	422	76
873128	424	78
873552	426	78
873976	424	78
874400	420	72
874820	420	74
875244	424	74
875670	430	80
876098	426	76
876520	424	78
876942	418	74
877360	418	74
877786	426	74
878214	430	76
878648	434	78
879082	434	78
879512	430	76
879940	426	74
880376	436	76
880810	436	76
881246	438	80
881682	434	78
882112	428	72
882544	434	74
882980	436	76
883416	438	80
883850	434	78
884282	428	74
884720	438	74
885158	440	78
885598	440	78
886036	436	76
886470	434	70
886908	438	76
887346	440	78
887786	440	78
888222	434	74
888654	434	74
889092	440	80
889532	440	80
889974	440	78
890408	434	74
890846	436	76
891284	442	78
891724	440	80
892166	440	76
892602	434	74
893042	442	78
893484	444	78
893928	444	78
894372	442	76
894812	438	72
895256	446	76
895702	448	80
896150	446	76
896594	444	76
897034	440	76
897476	442	74
897926	450	76
898374	448	76
898822	450	80
899270	446	78
899714	444	74
900164	450	76
900612	450	78
901064	452	78
901512	446	76
901956	442	72
902406	450	74
902852	450	80
903304	450	80
903750	446	76
904196	444	74
904644	450	76
905094	452	78
905546	452	78
905994	448	78
906444	444	76
906896	456	74
907352	458	76
907810	458	78
908268	456	76
908718	450	74
909174	456	74
909628	456	78
910082	452	74
910534	452	78
910984	450	80
911432	446	76
911870	440	76
912316	446	76
912762	446	78
913206	448	80
913652	444	78
914096	438	74
914542	448	74
914992	454	78
915446	454	80
915900	454	78
916350	448	76
916802	450	72
917258	458	76
917718	460	78
918176	460	78
918632	456	78
919084	450	74
919544	458	74
920002	458	76
920458	462	80
920920	460	78
921374	454	74
921830	454	74
922292	460	74
922752	464	78
923214	462	78
923674	458	78
924130	454	74
924586	456	74
925050	464	72
925512	464	78
925974	464	78
926438	460	74
926896	460	76
927364	466	74
927832	468	72
928298	470	78
928764	464	76
929230	464	74
929694	464	74
930164	468	72
930632	470	76
931100	470	78
931568	468	76
932032	462	74
932496	466	78
932968	468	72
933430	468	74
933896	466	82
934362	464	80
934822	458	74
935284	462	72
[truncated: 891 more rows]
