# Supplementary material for: The characterization of the transit through the anaerobic threshold based on relationships between RR and QRS cardiac intervals
Source: PLoS One. 2019 May 15;14(5):e0216938. doi: 10.1371/journal.pone.0216938 (PMC6519807; doi:10.1371/journal.pone.0216938)
Supplement: S1 Dataset — The supporting information files include data from ECG analysis for all persons. (ZIP) [file pone.0216938.s001.zip › Data_RR_QRS/Person_2_Load_Time_RR_QRS.txt]

Load	Time	RR	QRS
0	1010	856	66
25	61500	814	66
50	121684	818	80
75	181186	770	80
100	240998	682	62
125	301070	630	78
150	361522	576	78
175	421514	518	76
200	481564	480	64
225	541266	444	86
250	601322	428	88
275	661304	388	62
300	721252	368	80
325	781264	350	86
0	831378	368	74
