# Supplementary material for: The characterization of the transit through the anaerobic threshold based on relationships between RR and QRS cardiac intervals
Source: PLoS One. 2019 May 15;14(5):e0216938. doi: 10.1371/journal.pone.0216938 (PMC6519807; doi:10.1371/journal.pone.0216938)
Supplement: S1 Dataset — The supporting information files include data from ECG analysis for all persons. (ZIP) [file pone.0216938.s001.zip › Data_RR_QRS/Person_2_Time_RR_QRS.txt]

Time	RR	QRS
1010	856	66
1866	856	70
2710	846	68
3546	834	78
4398	852	74
5274	878	78
6186	912	76
7136	950	66
8094	956	66
9050	956	74
9996	948	66
10914	916	64
11798	884	76
12646	848	76
13462	816	66
14272	812	66
15120	848	68
16040	918	64
17026	986	66
18018	992	78
18956	938	64
19848	892	76
20758	910	66
21694	936	66
22658	966	68
23622	964	68
24562	938	66
25464	902	76
26318	854	74
27124	806	76
27932	808	64
28766	836	68
29664	896	64
30620	958	76
31600	978	66
32546	946	64
33442	896	66
34280	838	68
35124	844	66
35988	866	68
36868	880	68
37756	886	66
38626	876	70
39496	862	66
40366	872	66
41236	868	62
42120	886	64
43022	904	66
43948	924	68
44874	926	68
45800	928	68
46728	928	68
47660	930	66
48582	922	68
49504	924	68
50416	910	66
51284	870	68
52146	860	78
52996	850	70
53860	866	72
54766	906	70
55698	932	72
56634	934	66
57502	870	68
58326	822	74
59112	786	66
59894	784	68
60686	790	66
61500	814	66
62350	852	68
63236	884	66
64086	850	76
64890	804	66
65668	778	78
66436	768	76
67186	750	78
67924	738	78
68652	730	66
69388	736	78
70122	732	78
70846	724	82
71544	700	80
72232	686	76
72908	676	78
73572	666	76
74234	660	74
74918	684	78
75624	706	78
76356	732	80
77082	726	78
77796	712	74
78514	722	78
79264	752	70
80068	802	66
80916	848	76
81770	852	80
82570	800	76
83356	786	76
84128	774	76
84912	782	74
85684	772	72
86442	758	76
87184	742	76
87888	704	74
88596	708	76
89296	702	76
90012	714	64
90748	736	76
91514	766	76
92300	786	76
93080	780	78
93826	746	80
94542	714	62
95232	692	76
95934	700	80
96630	698	76
97344	716	76
98090	746	68
98870	778	82
99682	812	64
100504	822	76
101324	822	80
102104	778	64
102858	754	76
103600	742	64
104350	750	64
105116	766	64
105890	774	80
106704	816	78
107532	828	78
108356	822	80
109156	800	76
109930	774	74
110686	756	74
111442	758	78
112214	772	68
113004	788	76
113798	794	64
114594	796	66
115362	768	78
116110	748	64
116850	738	76
117606	758	72
118380	776	80
119188	806	66
120022	834	74
120868	846	76
121684	818	80
122490	804	80
123300	812	76
124096	794	76
124876	780	66
125608	732	78
126340	732	74
127070	732	70
127822	752	78
128594	770	82
129352	758	80
130088	736	78
130842	756	66
131614	772	76
132426	810	74
133258	832	80
134106	848	76
134930	826	80
135694	762	80
136450	758	66
137186	736	80
137930	742	74
138690	762	72
139472	780	64
140262	792	78
141074	810	78
141872	800	78
142650	776	66
143396	744	72
144132	740	78
144876	742	68
145644	768	64
146446	804	64
147266	820	80
148092	826	78
148874	780	82
149624	750	76
150366	742	76
151112	748	76
151858	744	66
152574	716	64
153290	716	78
154026	734	72
154766	740	78
155488	724	76
156214	728	76
156950	736	66
157704	754	66
158472	768	64
159258	784	78
160014	756	76
160744	730	78
161452	706	74
162152	704	66
162852	698	72
163558	708	80
164288	728	66
165028	740	78
165748	720	78
166448	700	64
167142	692	80
167818	678	66
168522	704	76
169256	734	74
170018	764	66
170810	792	78
171618	808	78
172414	794	74
173190	776	78
173974	784	72
174748	774	66
175492	744	74
176204	712	78
176906	702	76
177612	704	78
178302	690	78
178984	684	66
179684	702	80
180416	730	76
181186	770	80
181964	778	74
182696	732	80
183440	744	66
184182	744	76
184916	734	80
185616	698	80
186306	690	78
186990	686	78
187668	676	74
188344	676	66
189018	674	78
189690	674	76
190358	666	80
191024	668	82
191708	682	82
192384	676	78
193056	670	76
193722	668	80
194402	680	80
195098	698	76
195820	720	82
196558	738	78
197260	708	86
197952	694	90
198652	700	88
199348	698	86
200064	706	78
200782	716	76
201488	708	78
202180	690	76
202864	696	86
203574	702	80
204284	718	76
205036	744	74
205788	750	80
206516	734	86
207234	712	78
207936	700	76
208624	698	84
209318	694	88
210008	682	78
210688	682	78
211374	694	86
212068	684	80
212744	682	86
213426	686	86
214126	690	82
214834	710	80
215562	724	74
216268	710	82
216964	694	78
217642	678	76
218324	682	76
219012	688	64
219708	696	80
220410	702	80
221100	690	80
221780	678	78
222440	662	64
223090	650	78
223736	646	68
224394	660	78
225064	668	74
225750	688	76
226462	710	76
227186	724	78
227906	720	80
228596	692	82
229288	690	78
229966	676	80
230634	668	80
231290	660	80
231962	672	78
232656	692	82
233364	708	80
234078	714	76
234774	696	74
235458	690	70
236142	678	74
236816	674	74
237490	682	82
238192	694	74
238896	704	74
239616	718	76
240316	700	74
240998	682	62
241678	682	76
242344	676	84
243034	680	78
243718	686	80
244402	684	80
245060	658	80
245704	642	74
246340	636	78
246982	640	64
247624	646	76
248282	658	76
248950	666	66
249618	666	72
250274	658	64
250924	648	62
251574	652	76
252238	666	76
252912	672	78
253600	690	76
254296	696	84
254970	678	70
255654	686	74
256342	682	78
257022	678	84
257684	668	86
258346	656	80
258992	646	80
259630	646	86
260286	650	82
260946	660	76
261616	670	78
262290	672	76
262950	662	78
263612	660	76
264268	656	78
264920	652	78
265580	660	64
266250	670	76
266926	678	80
267594	666	76
268250	656	80
268908	658	78
269542	632	80
270166	624	78
270784	620	76
271410	626	76
272044	636	70
272692	646	76
273352	660	80
274014	662	80
274668	654	78
275316	646	82
275952	636	78
276592	644	76
277240	648	80
277896	654	80
278552	656	80
279200	648	78
279836	634	82
280466	632	78
281100	634	76
281740	642	74
282398	654	74
283048	652	76
283696	648	74
284334	636	76
284970	636	62
285608	640	64
286256	648	74
286914	658	74
287578	666	66
288246	664	78
288900	656	74
289566	668	78
290234	668	66
290910	674	74
291576	664	76
292226	652	74
292874	648	74
293516	644	76
294160	640	76
294798	640	78
295430	632	74
296052	620	62
296660	610	74
297284	622	62
297912	630	76
298538	626	76
299166	630	78
299804	636	78
300440	636	76
301070	630	78
301700	630	78
302334	636	78
302978	644	80
303626	644	72
304258	634	76
304890	632	82
305522	632	78
306154	632	74
306774	620	82
307386	612	80
308000	614	78
308614	616	78
309222	608	82
309822	598	74
310414	592	76
311014	600	76
311622	608	74
312220	598	74
312808	588	78
313394	586	76
313984	590	74
314592	608	78
315212	620	78
315834	624	74
316452	616	76
317068	614	74
317668	602	76
318268	600	66
318874	606	74
319492	620	78
320122	630	80
320752	628	76
321368	616	76
321964	596	80
322556	590	76
323148	594	74
323742	594	64
324338	594	70
324914	576	72
325486	574	74
326074	586	70
326666	594	76
327268	602	72
327874	604	78
328470	598	76
329054	586	70
329652	596	74
330260	608	74
330876	616	78
331484	608	78
332084	598	64
332670	588	78
333260	590	64
333852	592	76
334452	600	76
335048	598	78
335644	594	78
336232	586	76
336826	594	76
337422	598	68
338030	608	78
338636	606	78
339240	604	64
339832	590	74
340434	604	74
341040	606	74
341650	610	76
342254	602	76
342850	598	76
343438	586	66
344024	588	74
344618	596	66
345222	602	64
345818	596	76
346402	582	78
346978	576	64
347554	576	62
348136	584	66
348722	586	78
349310	590	78
349894	582	74
350470	576	62
351042	570	74
351602	560	64
352160	556	62
352724	568	66
353308	582	62
353902	598	78
354506	602	74
355106	600	78
355714	606	74
356298	586	78
356888	592	78
357482	592	64
358062	578	74
358634	572	72
359198	566	74
359770	574	64
360354	582	76
360944	590	78
361522	576	78
362090	570	64
362670	580	64
363252	582	72
363822	570	64
364386	564	68
364962	576	80
365550	586	78
366126	578	66
366702	574	64
367286	586	74
367880	594	76
368466	586	76
369042	576	64
369624	582	76
370212	588	78
370796	584	78
371366	568	74
371924	560	66
372484	562	76
373048	562	74
373616	566	62
374168	552	76
374716	548	76
375262	548	66
375814	552	66
376366	552	78
376914	548	64
377460	546	60
378002	540	64
378546	546	64
379094	548	76
379650	558	74
380214	562	74
380766	550	62
381310	544	64
381852	544	64
382398	546	64
382950	552	72
383504	552	64
384050	546	64
384588	540	72
385124	536	64
385660	536	64
386198	538	64
386742	544	74
387284	542	64
387826	542	64
388360	534	82
388892	532	82
389428	536	78
389972	544	62
390524	552	78
391082	558	74
391634	552	64
392180	544	60
392716	538	76
393252	536	64
393790	536	76
394328	538	64
394872	546	68
395424	554	80
395984	558	70
396536	554	76
397090	552	72
397632	542	62
398174	542	64
398718	544	70
399266	548	64
399810	544	78
400346	534	72
400872	528	80
401404	530	66
401940	538	76
402482	542	66
403022	538	76
403554	532	78
404080	528	74
404606	526	68
405134	528	78
405662	528	74
406198	534	76
406724	528	66
407248	524	78
407774	528	80
408304	530	74
408840	534	64
409380	540	74
409916	536	72
410450	534	72
410984	532	64
411520	538	66
412060	542	64
412602	540	64
413136	534	76
413664	528	64
414188	524	66
414718	530	74
415250	532	74
415780	530	78
416306	524	62
416826	520	62
417342	516	62
417858	518	76
418380	522	68
418904	524	78
419434	528	76
419958	526	76
420478	520	64
420996	518	76
421514	518	76
422038	522	72
422566	530	76
423092	524	72
423614	522	72
424134	522	78
424656	522	64
425182	526	64
425708	526	66
426230	522	74
426746	514	74
427258	514	74
427772	514	64
428292	520	64
428818	526	64
429338	520	64
429856	516	74
430370	516	76
430888	518	76
431408	520	66
431932	522	78
432448	516	72
432956	508	76
433460	508	66
433972	510	78
434486	514	76
435006	516	78
435518	520	80
436038	514	62
436550	512	76
437062	512	74
437576	516	76
438094	520	78
438614	518	74
439128	514	74
439634	506	76
440142	508	64
440648	506	80
441158	506	72
441656	504	80
442158	498	62
442650	494	64
443150	498	72
443646	498	66
444142	496	68
444634	490	74
445122	488	76
445610	490	78
446102	492	76
446584	488	82
447076	484	78
447556	480	74
448032	476	74
448510	478	72
448988	480	76
449468	480	76
449950	480	74
450430	480	76
450906	476	76
451382	476	62
451856	476	74
452334	476	72
452814	480	76
453294	480	68
453770	478	80
454240	474	68
454720	474	60
455190	472	62
455664	474	74
456142	476	62
456618	480	78
457102	482	74
457584	480	60
458062	478	72
458544	480	72
459018	478	74
459498	480	74
459982	482	62
460464	484	76
460946	480	72
461424	478	72
461902	478	62
462382	482	78
462866	482	62
463352	488	74
463836	482	74
464316	480	74
464792	478	76
465272	478	62
465750	478	76
466232	484	64
466714	480	72
467192	478	78
467670	476	74
468146	478	62
468624	480	64
469108	484	78
469598	486	72
470078	484	74
470560	480	76
471040	480	62
471520	482	76
472004	484	78
472492	486	76
472974	484	64
473458	482	60
473934	478	76
474408	472	62
474876	468	74
475346	470	76
475818	474	78
476292	474	74
476774	482	76
477258	482	70
477738	480	76
478212	474	74
478686	474	72
479160	474	74
479636	478	70
480118	480	62
480600	484	76
481084	482	76
481564	480	64
482044	480	72
482522	482	76
483010	486	76
483500	490	76
483994	494	78
484484	488	78
484964	482	78
485452	488	76
485940	488	74
486432	492	78
486918	484	74
487404	482	72
487880	480	62
488360	482	74
488844	486	78
489334	488	76
489818	482	74
490298	480	60
490772	474	62
491244	476	78
491722	474	76
492198	478	76
492676	476	70
493148	472	74
493614	468	76
494084	468	72
494552	470	62
495022	470	66
495490	468	76
495958	464	74
496418	464	76
496884	466	76
497356	472	78
497824	468	64
498290	464	76
498750	464	78
499220	464	72
499684	468	78
500148	464	76
500608	458	76
501068	462	72
501528	460	68
501994	466	78
502462	462	70
502912	458	80
503374	458	72
503834	462	72
504296	462	78
504760	464	76
505224	462	70
505682	458	72
506142	460	74
506600	460	76
507064	462	74
507522	458	62
507976	456	76
508428	450	60
508880	454	78
509332	454	74
509788	454	78
510240	452	74
510690	448	74
511138	448	74
511586	448	76
512030	446	70
512480	448	74
512926	446	78
513362	446	82
513800	442	84
514246	442	86
514690	444	86
515138	448	82
515584	446	84
516030	446	84
516474	442	84
516918	446	86
517362	444	80
517812	448	84
518254	444	86
518698	444	86
519142	444	82
519586	446	86
520034	444	86
520478	446	66
520928	440	76
521358	442	86
521802	444	80
522256	444	78
522692	444	86
523132	440	86
523572	440	86
524012	442	86
524452	440	86
524900	446	86
525356	446	76
525794	444	84
526232	442	86
526678	440	68
527112	440	82
527562	442	70
528000	444	84
528440	444	74
528884	442	86
529334	440	76
529764	440	82
530204	442	84
530652	444	80
531092	442	86
531530	442	88
531972	438	86
532424	442	76
532854	442	84
533302	444	86
533742	442	84
534188	442	84
534624	440	88
535070	438	78
535502	438	84
535942	442	84
536386	444	86
536838	444	78
537274	442	86
537716	442	84
538154	440	78
538594	442	86
539038	444	86
539486	446	84
539936	448	84
540384	446	82
540822	442	78
541266	444	86
541710	444	86
542166	448	78
542604	446	76
543046	444	90
543492	444	84
543936	444	86
544380	446	86
544828	448	86
545276	446	86
545720	444	86
546164	444	86
546606	442	84
547058	446	78
547496	446	84
547948	450	86
548396	450	86
548848	450	84
549290	444	86
549748	448	76
550188	446	86
550636	448	86
551092	448	76
551538	444	76
551976	442	78
552414	446	84
552858	446	84
553310	448	86
553762	446	78
554206	444	78
554646	438	74
555076	440	68
555518	444	70
555966	446	84
556414	450	88
556870	452	84
557318	450	84
557774	450	64
558216	448	72
558678	452	78
559130	452	76
559564	446	88
560024	448	76
560462	448	80
560912	448	84
561372	450	74
561806	448	88
562264	446	78
562696	442	72
563140	446	82
563588	446	84
564032	446	86
564476	442	84
564916	440	70
565356	442	84
565800	442	86
566238	440	88
566690	440	76
567120	438	82
567566	438	76
567996	438	86
568444	442	78
568876	438	86
569312	438	86
569748	436	84
570184	438	86
570624	438	86
571072	440	78
571500	438	88
571938	438	84
572374	434	86
572814	438	84
573262	440	78
573694	440	86
574134	440	86
574570	438	84
575006	440	86
575456	438	80
575898	440	78
576336	438	72
576762	438	86
577198	436	86
577642	436	80
578074	438	84
578510	436	84
578954	436	72
579386	430	76
579808	432	84
580242	436	86
580686	434	78
581116	436	84
581548	434	84
581982	434	82
582412	430	88
582842	428	72
583276	430	76
583700	432	86
584136	434	82
584568	432	86
585010	434	74
585432	430	84
585864	434	86
586296	428	84
586728	434	86
587160	432	84
587588	428	86
588016	426	86
588452	430	72
588876	430	78
589308	434	84
589742	434	84
590172	430	86
590610	430	66
591038	430	78
591468	428	64
591890	432	86
592320	430	86
592754	432	86
593192	428	74
593610	428	82
594038	430	86
594478	432	78
594912	430	76
595330	428	84
595758	426	84
596186	430	84
596614	430	86
597054	430	78
597474	430	84
597902	426	86
598326	424	86
598762	426	76
599178	428	84
599610	430	86
600042	428	70
600476	430	64
600896	428	84
601322	428	88
601754	430	70
602192	430	78
602612	428	86
603048	426	74
603474	426	76
603888	424	86
604314	428	82
604746	428	78
605168	426	86
605602	424	76
606020	428	82
606458	428	78
606876	428	86
607304	422	82
607728	426	80
608160	424	76
608576	426	86
609000	424	84
609424	426	74
609858	424	74
610282	422	76
610706	424	76
611118	422	86
611542	422	84
611960	422	74
612386	422	86
612812	418	62
613216	416	88
613642	416	76
614050	418	86
614470	418	82
614884	416	88
615300	416	86
615712	412	86
616126	414	82
616540	414	70
616954	414	88
617370	412	84
617782	414	76
618194	414	84
618610	414	86
619022	410	84
619430	410	86
619846	410	78
620250	412	84
620664	410	86
621072	410	86
621484	408	80
622288	410	82
622690	402	88
623108	408	78
623508	408	72
623912	406	86
624316	404	86
624724	408	82
625142	404	74
625534	406	84
625934	400	74
626338	404	84
626754	404	76
627144	402	86
627548	400	80
628340	394	86
628736	398	84
629134	398	90
629536	400	84
629932	396	86
630340	398	72
630724	398	88
631126	398	84
631522	396	88
631922	398	86
632320	396	84
632712	394	84
633106	396	86
633502	398	86
633900	396	86
634298	396	80
634696	398	82
635084	392	82
635480	398	74
635880	394	84
636274	396	86
636670	396	70
637064	394	84
637468	394	64
637850	392	82
638244	396	88
638638	394	82
639034	394	86
639426	392	82
639818	392	84
640210	394	80
640604	392	84
641000	394	84
641388	390	84
641780	390	86
642170	392	88
642564	394	84
642956	392	82
643352	394	78
643752	390	76
644130	390	84
644532	392	76
644924	392	74
645308	394	86
645708	390	78
646092	392	84
646480	392	86
646876	392	80
647262	392	88
647658	390	84
648048	390	78
648436	390	84
648822	390	84
649214	390	82
649608	390	86
649998	390	86
650388	390	88
650778	392	84
651166	390	86
651552	388	86
651954	390	80
652332	388	82
652718	386	74
653108	386	84
653504	390	72
653886	388	78
654274	390	84
654664	390	84
655052	390	88
655446	392	84
655834	390	70
656230	392	70
656628	390	76
657010	390	84
657398	392	86
657800	392	76
658184	390	84
658582	390	74
658962	388	64
659352	390	82
659738	390	88
660128	388	84
660518	388	82
660908	392	84
661304	388	62
661686	388	80
662072	388	86
662460	386	82
662848	392	88
663250	386	72
663622	388	88
664006	384	88
664396	390	84
664788	386	82
665170	388	88
665562	386	80
665944	384	80
666328	386	86
666716	388	86
667102	384	84
667482	384	74
667866	384	76
668262	386	76
668640	384	86
669020	384	88
669404	382	88
669788	386	84
670184	382	76
670566	384	62
670936	382	88
671322	382	82
671702	382	70
672086	384	84
672466	380	88
672850	382	86
673228	380	84
673610	380	84
674000	382	76
674370	382	84
674754	380	86
675134	380	84
675510	380	84
675892	382	88
676274	380	82
676656	382	88
677034	378	84
677414	378	82
677794	380	80
678172	382	84
678554	378	86
678932	380	88
679312	378	72
679692	382	82
680072	378	86
680460	382	80
680826	376	88
681208	380	86
681586	378	86
681968	380	84
682342	376	86
682718	376	84
683100	378	82
683476	378	84
683852	378	80
684228	378	86
684606	378	88
684982	378	88
685364	380	86
685744	376	86
686124	382	86
686504	378	70
686878	378	86
687258	378	74
687640	382	86
688028	380	76
688398	378	88
688776	378	72
689156	382	88
689538	378	80
689918	380	78
690292	376	82
690680	380	76
691048	376	86
691430	380	84
691804	378	84
692186	378	84
692572	380	74
692938	376	86
693318	380	86
693696	378	86
694088	380	76
694454	378	86
694830	376	86
695210	380	86
695588	378	88
695970	378	84
696346	378	88
696720	376	72
697102	380	86
697478	378	86
697856	376	88
698234	376	72
698608	378	66
698996	378	64
699366	376	84
699740	376	84
700114	376	88
700502	374	72
700868	378	86
701242	374	86
701616	372	78
701988	374	74
702364	374	76
702744	378	80
703110	372	86
703488	376	84
703858	372	74
704232	374	86
704608	374	86
704980	374	86
705352	372	86
705724	370	86
706096	374	86
706472	374	86
706842	372	88
707220	372	78
707588	372	84
707962	374	82
708342	372	78
708704	374	86
709078	368	84
709446	372	82
709822	374	84
710202	370	74
710568	372	82
710932	368	86
711304	372	84
711672	370	88
712044	370	86
712412	368	82
712784	370	84
713154	370	86
713532	368	72
713894	372	84
714260	368	86
714628	370	84
715006	368	78
715366	368	84
715736	370	82
716100	366	90
716472	368	84
716840	370	88
717208	368	84
717578	368	88
717946	368	86
718310	368	72
718692	372	78
719060	366	74
719420	366	82
719784	368	86
720152	366	82
720520	368	82
720884	366	82
721252	368	80
721630	364	72
721992	368	74
722350	368	78
722722	366	72
723084	366	86
723450	366	84
723814	366	86
724182	366	88
724546	366	88
724912	366	84
725280	366	86
725648	366	86
726010	366	88
726380	366	84
726744	366	84
727112	366	84
727476	366	84
727846	366	82
728208	364	84
728574	366	82
728940	370	88
729312	364	84
729672	366	88
730034	362	86
730400	370	86
730780	364	78
731132	366	84
731494	362	86
731866	368	86
732240	366	54
732600	364	78
732956	362	86
733320	368	90
733700	364	78
734052	364	90
734416	366	86
734782	364	86
735150	368	86
735512	364	88
735882	366	82
736242	362	86
736606	364	74
736980	364	70
737336	368	86
737704	364	74
738070	366	86
738432	362	86
738794	364	88
739160	366	74
739526	366	86
739892	362	84
740256	366	86
740616	360	86
740982	368	86
741344	362	88
741708	362	86
742068	364	86
742430	362	88
742796	362	88
743156	362	72
743520	364	88
743882	362	86
744244	362	86
744602	360	86
744968	364	86
745330	360	88
745692	362	88
746050	360	90
746412	360	84
746772	362	88
747136	360	84
747504	362	76
747860	358	72
748212	360	84
748572	360	82
748932	360	84
749288	356	90
749652	362	84
750008	360	88
750380	360	80
750728	358	86
751084	358	88
751452	358	60
751804	362	90
752160	356	90
752522	360	78
752876	356	88
753248	360	74
753596	360	88
753960	358	86
754316	356	62
754668	358	72
755028	360	86
755398	358	78
755744	358	84
756106	356	84
756460	360	90
756828	356	82
757176	358	86
757536	358	84
757892	358	88
758250	356	78
758602	356	88
758958	356	84
759324	358	82
759680	356	80
760032	358	88
760382	352	82
760744	358	86
761100	356	72
761464	354	80
761806	354	86
762164	358	82
762518	356	86
762876	356	78
763226	352	74
763588	354	82
763938	358	90
764300	354	66
764650	356	72
765004	354	88
765356	354	84
765710	356	78
766070	356	82
766438	356	70
766778	352	86
767138	354	86
767486	356	84
767852	354	80
768202	358	86
768552	354	86
768910	356	88
769266	352	82
769618	356	84
769972	354	66
770326	356	86
770692	354	80
771036	354	80
771388	354	86
771744	354	84
772096	354	90
772464	354	78
772800	352	90
773162	356	86
773512	354	86
773866	352	74
774226	354	80
774578	356	86
774930	352	86
775282	354	84
775646	352	72
775990	356	86
776342	350	76
776694	354	88
777054	350	80
777400	356	86
777756	350	74
778114	352	58
778452	350	72
778806	354	90
779160	352	80
779510	352	84
779860	348	80
780224	356	76
780574	348	76
780928	352	74
781264	350	86
781620	352	80
781976	352	76
782324	348	74
782666	352	84
783018	348	86
783368	350	80
783714	350	84
784066	352	90
784414	348	88
784768	350	86
785116	350	88
785466	350	88
785828	348	78
786166	350	88
786510	350	88
786870	350	82
787222	348	68
787558	350	90
787916	348	82
788258	346	88
788606	348	88
788960	348	66
789320	354	70
789658	348	86
790004	348	70
790350	348	86
790706	350	78
791050	350	86
791396	346	74
791746	348	88
792092	352	90
792442	346	82
792790	348	74
793150	350	70
793490	350	84
793842	350	84
794186	346	86
794536	350	88
794884	348	88
795242	350	80
795582	346	82
795930	350	86
796280	352	88
796630	348	84
796980	348	74
797326	348	82
797686	350	78
798022	348	80
798370	346	84
798720	350	86
799070	352	86
799420	346	86
799768	350	68
800114	348	72
800468	352	84
800826	348	78
801164	346	86
801510	350	90
801862	350	88
802210	350	90
802562	350	88
802908	348	82
803262	352	72
803610	348	84
803964	348	68
804304	346	82
804654	352	84
805002	348	88
805350	348	90
805698	350	88
806048	348	86
806400	348	86
806742	346	86
807090	346	70
807442	350	84
807786	346	86
808136	348	78
808488	346	58
808828	350	76
809176	346	82
809526	346	66
809864	346	88
810216	352	86
810576	344	76
810910	348	86
811260	348	86
811606	348	86
811954	346	82
812306	350	82
812648	344	90
812996	350	90
813346	346	82
813698	344	76
814038	352	88
814396	346	78
814736	348	84
815076	346	90
815428	348	90
815772	344	80
816122	348	84
816464	344	82
816812	350	90
817164	346	84
817516	346	76
817854	344	82
818198	346	82
818550	350	66
818894	346	84
819242	346	82
819592	350	64
819940	348	80
820296	350	78
820650	352	60
820992	348	82
821338	348	74
821690	352	84
822042	350	80
822404	354	60
822748	356	82
823098	352	74
823454	352	74
823812	354	76
824162	356	80
824522	358	80
824874	352	82
825234	358	82
825592	358	74
825946	358	82
826306	360	84
826666	358	80
827024	358	84
827380	358	84
827742	360	80
828106	364	76
828464	358	80
828824	360	82
829190	362	70
829554	366	78
829912	364	82
830280	366	70
830640	362	82
831008	362	80
831378	368	74
831740	366	84
832104	366	66
832472	368	84
832836	364	70
833206	366	76
833572	368	84
833940	366	84
834308	370	64
834680	372	82
835044	364	82
835418	370	74
835780	366	82
836152	372	66
836526	370	72
836890	374	86
837262	368	86
837630	370	86
838004	372	86
838374	372	78
838748	374	82
839118	370	88
839492	372	84
839866	376	86
840240	376	76
840618	376	84
840990	372	86
841368	374	82
841742	376	88
842120	378	68
842496	378	78
842874	378	84
843246	374	84
843622	376	70
844002	378	88
844382	382	86
844762	378	76
845144	382	84
845522	378	84
845902	382	88
846286	382	88
846684	382	64
847062	386	82
847440	386	70
847832	388	70
848216	386	80
848604	386	82
848992	388	84
849384	392	70
849774	390	66
850164	394	84
850558	390	84
850952	394	74
851346	394	78
851744	398	84
852140	398	84
852536	396	70
852948	402	72
853340	400	84
853744	406	84
854150	404	76
854554	404	66
854962	406	78
855364	406	84
855776	412	70
856188	412	70
856602	416	72
857018	416	82
857434	414	72
857854	420	70
858278	422	84
858702	424	68
859128	428	68
859552	422	80
859978	430	72
860410	430	82
860838	428	82
861266	430	84
861698	430	70
862126	432	82
862562	432	84
863002	438	84
863442	440	78
863878	440	84
864316	436	70
864750	434	82
865182	434	72
865622	438	72
866062	442	80
866504	442	84
866944	440	84
867390	438	64
867820	436	82
868252	434	84
868692	438	72
869132	440	82
869578	442	82
870012	440	78
870456	442	74
870896	440	72
871340	444	80
871788	446	84
872244	448	76
872680	446	82
873128	450	82
873578	446	68
874024	450	82
874480	454	82
874936	458	80
875396	460	84
875860	462	84
876314	456	72
876774	460	84
877238	460	84
877694	458	80
878154	460	84
878610	456	70
879070	460	78
879530	460	80
879990	460	70
880450	460	82
880908	456	76
881362	456	84
881822	460	80
882288	462	82
882750	468	82
883222	468	70
883686	468	84
884168	472	78
884634	474	70
885110	476	72
885586	478	72
886056	474	88
886544	484	84
887032	490	74
887524	492	82
888010	484	70
888496	486	86
888980	486	84
889474	490	86
889964	496	86
890460	494	84
890954	490	82
891436	486	86
891924	490	88
892416	490	86
892912	494	84
893404	492	88
893888	488	88
894396	494	76
894884	500	76
895382	496	76
895884	492	64
896372	488	64
896864	494	66
897364	500	78
897868	502	68
898376	508	74
898876	500	78
899364	496	72
899868	504	72
900382	508	68
900892	508	78
901398	506	64
901900	504	68
902402	502	66
902904	502	76
903392	496	76
903896	496	76
904396	498	76
904892	496	64
905386	494	76
905888	504	80
906396	508	80
906896	506	70
907410	506	64
907918	510	80
908434	514	76
908936	510	72
909448	504	64
909942	496	68
910438	500	70
910942	500	76
911446	506	82
911958	508	76
912466	514	70
912982	512	70
913494	512	78
914014	518	76
914524	518	72
915044	514	66
915552	508	78
916066	514	76
916586	518	78
917110	524	74
917632	524	66
918150	516	68
918672	524	66
919196	522	64
919714	520	68
920238	522	66
920766	530	78
921302	534	74
921832	532	74
922356	522	76
922872	520	68
923392	518	70
923918	524	76
924444	526	78
924968	524	64
925488	522	80
926002	514	80
926520	518	82
927040	520	82
927564	522	78
928086	524	82
928612	524	66
929150	538	66
929706	556	80
930274	566	74
930842	570	66
931408	568	78
931988	578	76
932570	582	78
933148	578	78
933712	564	74
934268	556	66
934834	568	68
935412	578	68
935992	578	78
936560	576	74
937126	560	68
937680	554	70
938232	554	72
938792	560	68
939368	572	66
939932	570	70
940502	564	66
941060	560	68
941634	572	66
942212	578	68
942786	576	68
943352	566	70
943928	576	82
944498	568	64
945054	556	64
945606	552	68
946150	546	76
946706	556	70
947272	566	68
947852	578	68
948438	586	78
949020	584	76
949592	572	70
950168	574	64
950742	576	80
951318	574	64
951886	568	64
952454	570	68
953024	570	70
953612	586	68
954198	588	70
954798	596	64
955390	594	76
955972	584	68
956562	590	70
957154	590	68
957746	594	80
958328	588	70
958912	578	68
959486	574	78
960068	582	68
960656	588	68
961258	600	82
961852	600	72
962454	598	66
963040	586	72
963626	584	76
964208	582	76
964782	574	66
965346	568	72
965916	568	72
966472	556	68
967030	558	68
967596	564	74
968162	566	78
968728	566	66
969288	562	68
969856	568	68
970436	580	68
971026	588	68
971602	582	72
972186	578	74
972756	572	68
973328	572	80
973908	578	64
974484	582	72
975070	578	76
975640	576	72
976210	568	80
976782	572	68
977364	580	64
977948	584	64
978524	584	76
979110	580	68
979696	586	80
980292	596	68
980900	608	82
981512	610	78
982114	602	78
982710	598	68
983306	596	70
983916	608	70
984548	632	66
985182	634	62
985802	620	78
986406	604	66
987002	598	78
987582	580	68
988160	580	68
988744	582	80
989338	594	70
989938	600	78
990540	600	74
991134	594	78
991720	586	78
992300	580	64
992874	578	80
993460	584	68
994060	600	68
994688	628	70
995340	652	78
995994	654	80
996634	638	76
997254	618	78
997854	602	76
998432	586	74
999016	578	68
999596	580	68
1000184	588	70
1000788	604	68
1001402	612	78
1002012	610	76
1002616	604	68
1003214	600	76
1003812	596	68
1004398	588	68
1004986	586	78
1005574	588	66
1006158	584	64
1006738	582	68
1007316	578	70
1007904	586	66
1008496	592	64
1009092	596	66
1009688	598	70
1010290	602	68
1010906	616	78
1011536	628	78
1012168	632	64
1012804	638	68
1013448	642	66
1014098	650	64
1014748	652	78
1015384	634	80
1016004	624	78
1016616	610	70
1017216	600	70
1017816	600	70
1018426	608	68
1019044	618	66
1019662	618	64
1020278	618	66
1020890	612	68
1021500	610	70
1022118	618	66
1022736	616	74
1023346	610	74
[truncated: 643 more rows]
