# Supplementary material for: The characterization of the transit through the anaerobic threshold based on relationships between RR and QRS cardiac intervals
Source: PLoS One. 2019 May 15;14(5):e0216938. doi: 10.1371/journal.pone.0216938 (PMC6519807; doi:10.1371/journal.pone.0216938)
Supplement: S1 Dataset — The supporting information files include data from ECG analysis for all persons. (ZIP) [file pone.0216938.s001.zip › Data_RR_QRS/Person_3_Load_Time_RR_QRS.txt]

Load	Time	RR	QRS
0	848	882	82
25	61254	692	80
50	121202	720	76
75	181126	606	78
100	240460	548	76
125	300576	538	82
150	360788	482	82
175	420746	424	80
200	480842	396	78
225	540952	366	78
250	600978	346	80
275	660956	342	78
300	721084	336	90
325	781078	644	88
0	841204	316	84
