# Supplementary material for: The characterization of the transit through the anaerobic threshold based on relationships between RR and QRS cardiac intervals
Source: PLoS One. 2019 May 15;14(5):e0216938. doi: 10.1371/journal.pone.0216938 (PMC6519807; doi:10.1371/journal.pone.0216938)
Supplement: S1 Dataset — The supporting information files include data from ECG analysis for all persons. (ZIP) [file pone.0216938.s001.zip › Data_RR_QRS/Person_3_Time_RR_QRS.txt]

Time	RR	QRS
44	882	90
848	882	82
1726	876	82
2614	888	82
3478	864	82
4300	822	82
5080	780	82
5832	754	82
6572	740	84
7340	768	84
8206	866	84
9126	920	82
10038	912	84
10916	876	80
11758	842	82
12566	810	86
13344	778	84
14128	786	84
14932	804	84
15770	836	84
16638	868	82
17522	884	84
18382	858	82
19228	846	78
20022	794	84
20822	802	84
21650	828	82
22502	852	82
23370	866	80
24242	872	82
25092	850	78
25906	816	84
26698	790	84
27470	774	84
28282	814	84
29168	884	84
30064	898	86
30970	902	82
31860	892	84
32726	866	84
33588	862	84
34390	802	86
35152	764	84
35948	796	84
36760	812	84
37616	854	84
38442	826	84
39262	822	80
40042	776	76
40792	754	86
41544	752	84
42302	758	86
43074	770	82
43840	766	84
44570	730	82
45296	726	84
46032	736	82
46762	730	78
47496	734	84
48238	742	84
49000	762	82
49792	792	82
50630	836	80
51460	832	82
52272	810	84
53040	770	84
53776	736	84
54504	726	82
55242	740	82
56028	786	84
56826	798	82
57622	796	84
58400	778	78
59140	740	82
59866	728	80
60562	696	82
61254	692	80
61950	694	82
62648	698	86
63338	692	84
64022	680	80
64694	676	82
65350	654	74
65992	642	76
66628	636	76
67258	632	78
67898	638	74
68544	646	76
69192	648	76
69838	644	74
70470	632	74
71080	612	72
71678	598	74
72272	594	76
72862	590	78
73456	596	76
74074	616	74
74710	634	76
75344	636	74
75976	632	74
76586	612	76
77190	602	72
77784	596	74
78380	594	74
78976	596	78
79598	622	76
80250	652	76
80934	684	76
81630	696	76
82330	700	76
82996	666	74
83648	652	74
84272	626	76
84894	622	74
85506	610	74
86126	620	78
86754	628	78
87414	660	78
88086	670	74
88772	690	76
89440	666	76
90088	648	76
90708	622	76
91328	618	76
91936	610	76
92556	618	76
93194	638	78
93850	658	76
94522	668	76
95198	678	76
95884	686	78
96570	686	76
97230	662	76
97884	648	70
98518	636	72
99138	620	72
99758	622	72
100376	622	78
101014	636	76
101666	652	76
102338	668	72
102990	656	76
103642	654	78
104266	624	78
104902	630	74
105522	620	74
106144	622	72
106754	616	78
107394	638	78
108050	654	78
108738	688	78
109454	716	78
110184	728	76
110924	740	76
111654	732	76
112382	728	78
113068	688	78
113730	660	76
114370	640	76
114996	626	74
115618	622	76
116234	616	76
116862	628	76
117512	652	78
118230	718	76
118976	746	78
119730	752	76
120482	752	76
121202	720	76
121896	696	78
122562	666	74
123218	654	74
123848	632	76
124472	622	76
125100	628	76
125742	644	78
126406	662	78
127120	712	76
127836	718	76
128564	728	76
129274	710	78
129960	688	76
130624	664	76
131264	638	76
131890	626	86
132494	604	88
133092	600	84
133692	600	86
134298	606	86
134916	616	86
135562	646	88
136218	656	84
136890	672	86
137546	654	86
138194	652	84
138816	624	90
139442	620	84
140040	602	88
140638	600	88
141228	590	76
141832	600	76
142430	596	74
143046	616	74
143668	622	76
144300	632	72
144928	628	72
145554	632	78
146176	618	76
146792	616	76
147384	594	76
147972	586	76
148552	580	76
149132	582	76
149718	584	78
150316	598	76
150926	612	76
151546	618	76
152164	618	74
152766	604	76
153362	594	76
153948	588	78
154540	590	78
155140	600	78
155764	626	78
156420	654	78
157092	672	78
157766	672	76
158416	652	74
159046	632	76
159654	606	76
160250	596	78
160842	594	78
161436	592	76
162028	590	76
162634	608	74
163246	612	78
163862	616	74
164470	608	74
165072	602	76
165662	592	74
166252	588	76
166850	598	78
167460	612	76
168098	636	78
168758	660	78
169414	656	78
170046	632	82
170652	608	82
171246	592	88
171836	592	88
172424	588	88
173024	598	86
173640	616	86
174282	642	86
174936	652	84
175582	650	88
176218	636	86
176842	624	88
177450	608	88
178058	606	82
178666	610	88
179272	608	80
179894	620	78
180520	624	76
181126	606	78
181728	602	76
182336	606	76
182944	614	80
183548	598	72
184136	592	76
184718	580	74
185290	576	78
185860	568	80
186432	572	80
187006	574	78
187582	574	78
188162	580	76
188742	584	80
189330	582	76
189906	584	80
190480	568	74
191034	558	80
191586	550	76
192124	544	82
192666	538	80
193206	536	76
193738	536	80
194274	538	80
194822	542	76
195370	550	80
195934	558	72
196492	560	74
197058	568	76
197622	564	76
198184	560	72
198732	550	76
199274	540	74
199806	536	78
200342	536	78
200874	534	78
201414	536	74
201954	540	78
202506	552	78
203066	558	74
203630	564	74
204196	566	76
204766	572	74
205336	568	72
205892	558	76
206442	550	74
206988	546	76
207530	542	78
208074	544	76
208622	548	76
209180	558	78
209742	564	76
210316	574	78
210896	576	74
211466	572	76
212030	566	76
212588	556	74
213138	552	76
213686	548	76
214236	550	78
214806	568	76
215398	592	76
216012	612	78
216618	604	72
217222	608	76
217812	590	76
218392	582	76
218960	566	76
219518	558	78
220078	562	78
220644	564	76
221220	576	76
221800	582	76
222390	588	74
222984	594	76
223572	588	76
224154	580	74
224720	570	76
225282	562	78
225840	554	72
226388	552	76
226940	552	76
227500	558	78
228064	564	74
228630	566	76
229186	556	76
229744	556	74
230292	550	74
230834	544	76
231374	540	76
231918	544	76
232466	548	76
233020	552	78
233586	566	76
234164	578	78
234760	596	78
235360	598	74
235958	600	76
236554	594	72
237136	582	72
237708	572	72
238268	562	76
238818	552	78
239364	546	76
239912	548	76
240460	548	76
241020	558	76
241592	574	76
242186	592	78
242808	622	76
243422	610	74
244030	612	74
244620	590	76
245198	578	74
245758	562	78
246310	552	78
246854	546	80
247400	544	78
247942	544	80
248490	548	80
249044	552	78
249604	560	78
250174	568	76
250740	566	78
251314	572	76
251888	572	74
252454	568	76
253006	558	80
253554	546	76
254092	536	74
254620	530	78
255144	526	78
255670	522	76
256190	522	76
256710	518	78
257234	524	78
257756	520	76
258276	522	76
258796	518	76
259316	520	76
259834	518	74
260346	514	74
260856	510	76
261362	506	74
261864	504	76
262372	506	76
262874	502	78
263376	502	76
263878	504	78
264386	506	78
264898	512	74
265414	514	74
265928	514	72
266440	512	80
266954	514	86
267464	512	84
267970	506	88
268472	504	84
268976	502	82
269478	504	84
269980	504	86
270484	502	88
270984	502	90
271494	506	86
272002	508	82
272512	510	86
273026	512	80
273538	512	86
274046	508	84
274544	504	88
275048	502	90
275550	500	88
276048	498	84
276544	496	86
277038	498	84
277536	496	86
278032	494	82
278534	502	80
279036	502	88
279542	506	86
280052	508	86
280560	508	86
281068	506	82
281568	504	82
282072	500	84
282566	498	86
283062	496	86
283556	494	82
284050	496	84
284546	494	82
285042	496	82
285542	502	86
286050	506	80
286564	514	82
287084	522	88
287610	524	84
288136	524	84
288654	520	82
289168	514	82
289678	510	88
290184	506	84
290686	502	88
291188	502	82
291690	502	82
292192	502	80
292702	510	86
293222	520	84
293748	526	84
294274	526	84
294806	532	86
295336	530	84
295862	524	86
296376	520	88
296894	516	86
297408	514	84
297924	516	88
298444	518	86
298968	524	82
299500	532	88
300036	536	86
300576	538	82
301114	538	84
301642	530	86
302166	526	90
302684	518	86
303200	514	84
303710	512	86
304222	510	82
304728	508	82
305234	506	86
305742	506	86
306248	506	84
306754	504	86
307254	500	86
307750	496	86
308240	492	80
308730	488	84
309218	490	84
309704	486	84
310188	486	86
310682	486	80
311162	488	86
311650	488	84
312138	488	88
312630	490	86
313122	492	86
313616	494	84
314110	492	84
314604	494	78
315096	490	82
315586	488	76
316066	484	82
316548	482	80
317026	480	84
317504	478	84
317982	478	86
318460	478	80
318936	478	84
319416	478	86
319900	484	86
320392	490	78
320884	494	84
321382	496	80
321880	500	86
322382	500	82
322880	500	82
323378	498	84
323870	492	82
324362	492	86
324850	490	84
325342	490	88
325834	494	88
326334	498	86
326834	500	82
327342	508	84
327852	510	84
328368	516	88
328882	514	86
329394	510	84
329906	512	82
330408	504	82
330908	500	86
331404	496	84
331896	492	86
332388	490	84
332876	490	82
333364	488	84
333850	488	86
334342	490	84
334834	492	82
335328	492	82
335822	490	80
336308	488	80
336788	486	88
337274	482	84
337756	482	80
338236	480	84
338716	482	88
339202	486	86
339684	482	82
340170	486	84
340662	490	86
341152	490	86
341642	490	84
342130	488	80
342612	484	84
343096	482	84
343576	480	84
344058	480	78
344530	474	82
345004	476	84
345478	472	84
345952	474	80
346424	474	84
346898	474	86
347374	476	82
347856	480	80
348338	482	82
348818	480	80
349302	482	80
349782	482	84
350262	480	84
350736	476	82
351214	478	84
351690	474	82
352162	474	82
352636	474	86
353112	476	82
353590	474	78
354064	478	84
354546	482	82
355030	482	84
355514	484	84
356000	486	88
356484	484	82
356970	482	78
357442	478	82
357922	478	86
358394	476	90
358874	478	86
359350	474	84
359824	476	84
360300	478	82
360788	482	82
361266	482	86
361748	480	82
362224	480	88
362704	474	80
363174	472	80
363644	468	80
364108	468	86
364574	466	80
365040	464	82
365504	464	84
365966	462	78
366428	462	84
366890	460	80
367348	460	82
367804	456	84
368258	454	80
368710	452	84
369160	448	82
369608	450	78
370056	448	86
370504	448	86
370952	450	86
371404	452	84
371858	454	80
372312	452	80
372768	456	84
373224	456	84
373684	460	82
374144	460	84
374608	462	82
375068	462	84
375528	460	80
375986	458	78
376442	456	86
376898	458	84
377356	456	84
377812	458	84
378266	452	80
378722	454	80
379174	454	84
379630	454	82
380080	450	80
380532	450	78
380976	446	84
381422	444	82
381858	444	84
382304	442	84
382744	440	86
383188	444	84
383632	444	86
384076	444	84
384518	442	84
384964	446	84
385408	444	84
385856	446	86
386300	444	82
386744	446	84
387184	442	84
387628	444	82
388070	442	84
388514	442	84
388958	444	84
389400	442	82
389840	442	84
390282	440	80
390720	438	84
391156	438	86
391596	436	84
392030	436	84
392464	434	84
392894	432	86
393328	432	82
393758	432	86
394190	432	86
394622	434	86
395058	434	84
395496	436	82
395934	438	80
396372	440	84
396812	436	82
397252	438	80
397686	438	84
398120	434	84
398554	434	84
398986	434	84
399420	432	82
399850	432	86
400286	434	84
400720	436	80
401152	430	82
401584	432	80
402016	432	84
402450	432	78
402878	428	84
403306	428	82
403734	430	82
404160	426	84
404588	428	84
405014	428	84
405444	428	80
405872	428	84
406298	426	82
406724	426	80
407154	428	82
407582	426	78
408008	428	82
408432	426	82
408858	424	82
409276	422	84
409702	426	84
410128	424	84
410554	426	84
410978	424	80
411402	424	78
411826	422	78
412248	424	84
412672	422	78
413096	422	80
413516	424	84
413936	420	82
414358	422	86
414780	422	84
415202	424	86
415626	422	82
416050	424	82
416476	424	80
416902	426	82
417330	430	84
417760	428	80
418184	426	84
418612	428	80
419036	424	84
419462	428	86
419892	428	82
420318	428	84
420746	424	80
421172	428	84
421596	424	82
422024	426	84
422450	426	76
422870	424	82
423292	420	82
423712	420	82
424132	420	86
424556	424	82
424976	420	84
425394	418	84
425812	416	80
426228	418	84
426644	414	78
427056	414	82
427466	412	84
427878	412	84
428290	410	84
428702	412	82
429114	412	80
429524	410	82
429932	408	80
430338	406	82
430746	406	84
431152	406	80
431558	404	78
431960	406	82
432362	402	86
432766	406	80
433172	404	80
433574	406	86
433984	408	84
434392	406	82
434800	406	82
435204	406	84
435612	408	80
436020	406	80
436428	406	78
436832	406	82
437236	406	80
437640	404	84
438044	406	84
438450	406	86
438856	406	84
439264	406	82
439668	404	80
440072	406	82
440478	402	86
440882	404	80
441284	402	80
441686	400	80
442088	402	78
442484	400	82
442884	400	82
443284	402	82
443686	402	80
444090	402	80
444488	400	82
444892	402	82
445294	400	80
445696	400	74
446094	398	80
446490	398	76
446886	398	80
447282	398	80
447680	396	78
448076	396	82
448474	396	80
448870	398	80
449266	396	80
449662	396	80
450062	396	76
450456	396	82
450852	398	82
451254	398	80
451650	396	78
452044	398	80
452442	396	78
452840	398	82
453234	398	86
453634	398	84
454034	400	80
454432	398	82
454830	398	78
455226	396	82
455624	396	82
456020	396	84
456418	394	80
456810	394	80
457204	396	78
457596	394	82
457986	392	86
458384	394	82
458776	396	82
459174	394	80
459564	392	82
459958	394	84
460354	392	80
460744	392	82
461138	392	80
461524	392	86
461918	392	80
462310	392	84
462702	394	84
463098	394	84
463492	394	80
463886	394	84
464282	396	78
464678	394	82
465076	396	80
465470	394	80
465864	396	82
466258	394	84
466648	394	86
467046	396	82
467438	394	84
467834	396	84
468230	394	82
468622	394	80
469018	392	80
469412	394	82
469806	392	80
470198	394	78
470590	392	80
470982	392	84
471374	394	82
471766	392	86
472158	394	84
472554	394	82
472946	392	82
473340	394	82
473734	392	80
474126	392	78
474516	392	84
474912	394	80
475304	390	78
475696	394	80
476086	392	84
476480	394	84
476872	394	84
477266	394	86
477664	398	84
478060	396	82
478456	396	80
478854	396	82
479252	398	84
479652	398	82
480050	398	82
480448	396	80
480842	396	78
481236	394	82
481626	394	84
482022	394	84
482416	394	82
482810	394	82
483202	390	80
483592	390	78
483982	390	80
484370	390	80
484762	388	80
485150	388	78
485536	388	80
485922	388	80
486312	388	82
486696	386	84
487084	388	84
487472	388	84
487862	390	84
488248	386	82
488636	386	78
489022	388	84
489408	386	84
489798	386	80
490182	384	78
490566	386	82
490950	384	80
491332	386	84
491716	384	84
492102	384	86
492488	384	82
492870	382	82
493252	382	82
493634	382	78
494016	382	84
494398	380	82
494776	380	84
495156	380	82
495532	380	84
495912	378	82
496292	380	84
496672	378	82
497050	378	78
497428	378	82
497804	376	84
498182	378	80
498562	376	76
498934	376	82
499312	378	78
499688	376	80
500062	376	84
500444	380	82
500818	376	82
501196	376	82
501572	376	82
501948	374	80
502326	378	76
502698	374	84
503074	376	84
503446	374	84
503824	376	78
504198	374	82
504574	376	82
504946	374	80
505320	374	84
505698	376	80
506074	374	80
506450	376	78
506828	376	74
507198	374	84
507574	376	82
507948	376	86
508320	376	86
508700	376	82
509072	374	84
509452	374	78
509826	374	82
510202	376	78
510576	372	80
510948	374	78
511322	374	82
511692	376	84
512070	374	82
512444	374	82
512816	374	84
513188	372	84
513562	372	84
513936	374	82
514312	372	76
514682	372	80
515054	374	82
515428	374	82
515800	372	82
516170	372	86
516544	374	84
516918	374	84
517292	372	82
517664	372	82
518038	372	80
518410	372	82
518784	374	80
519154	370	82
519524	372	80
519896	372	84
520268	374	80
520638	370	80
521014	374	76
521386	372	80
521754	372	80
522130	370	76
522500	372	78
522870	370	80
523242	372	78
523614	368	76
523982	370	76
524350	372	80
524720	368	78
525090	370	80
525462	372	80
525832	370	78
526200	370	78
526570	368	80
526938	370	80
527310	368	80
527680	370	78
528048	370	78
528418	370	80
528786	370	80
529156	370	82
529530	372	80
529900	370	78
530268	370	82
530640	370	78
531010	368	78
531380	370	82
531750	370	78
532120	370	82
532488	368	82
532858	370	78
533224	368	84
533594	370	82
533960	368	82
534336	372	80
534700	366	82
535066	368	86
535440	368	78
535804	368	78
536176	370	84
536548	368	80
536912	370	78
537280	368	82
537646	370	86
538020	368	80
538386	370	84
538754	366	78
539118	368	84
539486	366	86
539856	366	78
540222	366	78
540590	366	76
540952	366	78
541320	366	78
541684	366	78
542046	366	80
542416	366	78
542780	366	78
543144	362	78
543508	364	78
543870	362	80
544238	366	76
544600	364	78
544964	362	78
545324	364	82
545688	364	82
546054	364	80
546420	364	78
546780	364	82
547146	362	76
547506	362	80
547870	364	80
548236	364	76
548600	364	76
548966	366	74
549326	362	80
549688	364	78
550042	364	94
550408	362	86
550768	362	92
551132	362	86
551492	362	90
551856	362	92
552218	364	92
552582	364	90
552944	364	92
553312	362	88
553678	364	86
554036	362	88
554404	360	82
554756	360	90
555116	360	92
555488	362	78
555838	360	92
556200	362	90
556560	360	88
556928	360	84
557280	360	90
557640	362	90
558000	358	90
558356	358	92
558716	358	88
559072	358	90
559432	358	92
559790	360	92
560150	358	90
560504	358	94
560860	358	94
561222	356	90
561588	360	84
561934	354	92
562292	356	90
562646	356	90
563006	356	88
563362	358	90
563722	358	90
564078	358	92
564432	356	94
564790	358	92
565146	356	92
565510	354	84
565854	354	92
566208	354	92
566566	354	90
566930	356	78
567272	354	94
567624	354	94
567982	354	90
568332	354	94
568690	356	92
569046	354	92
569408	354	82
569760	352	80
570112	352	80
570464	354	80
570818	352	76
571172	352	76
571526	354	78
571876	354	80
572230	354	82
572584	354	80
572940	354	80
573292	352	78
573644	352	80
573998	350	76
574350	354	78
574704	352	76
575056	354	76
575408	354	80
575760	354	80
576112	352	80
576464	352	80
576816	352	80
577168	350	80
577520	350	76
577868	350	80
578222	352	78
578574	352	78
578924	352	80
579276	352	80
579618	352	92
579970	354	92
580328	350	84
580674	350	90
581022	350	92
581384	350	80
581726	352	92
582076	354	90
582430	352	92
582782	352	92
583134	352	92
583484	352	94
583848	350	80
584188	350	88
584538	352	92
584896	352	88
585248	352	90
585596	354	92
585948	352	92
586300	352	92
586652	352	90
587006	350	86
587354	350	88
587712	352	82
588066	352	82
588410	352	92
588760	350	92
589110	352	92
589464	352	88
589810	350	90
590164	352	88
590520	348	80
590862	348	86
591218	348	80
591560	350	88
591924	352	76
592264	350	88
592610	352	90
592960	350	88
593320	348	80
593660	350	88
594014	346	80
594356	348	88
594702	346	90
595050	348	88
595408	350	80
595748	348	88
596094	348	88
596442	348	90
596790	348	90
597140	350	88
597496	346	80
597844	348	80
598178	346	90
598528	348	88
598880	348	88
599236	350	82
599586	350	80
599934	350	80
600282	348	80
600630	348	80
600978	346	80
601322	346	80
601670	346	78
602018	346	78
602368	348	76
602712	348	78
603062	348	76
603410	348	76
603754	348	80
604102	348	80
604452	348	78
604798	346	80
605146	346	76
605492	348	78
605842	348	78
606190	348	76
606538	348	78
606886	350	80
607232	348	82
607584	348	78
607930	348	80
608274	346	80
608622	344	78
608960	348	86
609310	348	86
609656	348	88
610002	348	90
610358	346	78
610698	348	86
611044	348	88
611398	344	82
611736	346	88
612080	346	88
612428	348	88
612780	348	86
613126	348	86
613470	348	90
613820	348	88
614166	348	90
614524	346	80
614860	344	88
615204	344	88
615552	348	88
615896	346	88
616252	346	80
616592	348	88
616934	346	90
617290	346	82
617638	346	78
617970	344	90
618318	344	86
618672	344	76
619014	346	80
619362	344	80
619710	348	82
620056	348	82
620402	346	80
620746	346	82
621092	346	82
621438	344	82
621782	344	82
622124	344	84
622474	346	84
622820	348	82
623166	346	78
623512	346	82
623856	346	84
624200	344	84
624546	344	82
624890	344	84
625236	346	82
625588	348	76
625930	346	82
626274	344	82
626620	346	82
626970	348	76
627314	346	84
627664	348	82
628012	348	80
628358	348	82
628708	350	82
629054	348	82
629402	346	80
629746	344	82
630092	346	82
630440	348	82
630790	346	76
631136	348	82
631484	348	80
631828	348	80
632176	346	84
632522	348	86
632870	346	80
633216	346	82
633564	346	76
633910	346	82
634258	348	82
634602	346	84
634952	348	82
635298	348	84
635642	346	86
635992	348	82
636336	344	82
636680	344	84
637024	342	80
637366	346	82
637714	344	80
638062	344	76
638394	346	88
638738	344	88
639082	346	86
639426	342	88
639770	342	84
640108	342	90
640452	344	90
640798	346	88
641142	344	88
641486	344	88
641830	344	88
642172	344	90
642522	342	80
642858	342	88
643206	342	84
643546	342	88
643896	344	80
644232	346	90
644576	344	90
644916	344	90
645260	342	90
645612	340	78
645946	340	88
646286	342	88
646628	342	90
646968	342	90
647314	342	86
647652	342	90
647994	342	88
648336	344	92
648690	340	78
649020	340	88
649360	340	90
649708	340	84
650038	342	94
650382	340	90
650722	342	94
651074	342	82
651412	342	84
651748	342	92
652088	338	90
652428	340	86
652774	342	86
653106	340	88
653448	340	90
653788	340	92
654130	340	92
654470	340	92
654810	342	92
655150	340	94
655492	342	92
655830	340	94
656176	344	92
656522	338	84
656852	338	92
657192	340	92
657544	340	82
657876	342	88
658218	342	88
658568	340	78
658900	344	86
659248	340	82
659582	344	88
659922	338	88
660264	340	86
660606	342	88
660956	342	78
661290	342	88
661634	344	88
661974	342	88
662318	344	88
662662	342	88
663006	344	88
663344	342	90
663686	340	88
664030	340	84
664370	340	88
664720	344	78
665064	342	78
665406	344	78
665740	344	90
666082	344	88
666426	344	88
666770	342	88
667114	344	88
667464	340	78
667798	342	84
668146	342	84
668494	346	82
668838	344	82
669182	344	78
669526	346	84
669868	342	84
670214	346	84
670556	342	82
670898	340	84
671240	342	84
671582	342	78
671928	344	82
672270	344	82
672614	342	82
672956	344	82
673300	344	82
673642	344	84
673986	342	80
674330	342	78
674668	340	82
675008	342	80
675352	342	84
675696	342	84
676040	346	82
676384	342	78
676724	344	84
677068	342	78
677410	344	82
677750	340	82
678092	340	78
678434	342	80
678778	344	80
679122	342	80
679466	344	76
679808	342	78
680148	344	82
680490	342	80
680832	342	82
681176	342	78
681514	338	80
681854	338	80
682194	340	74
682532	340	78
682874	340	80
683214	340	78
683554	340	80
683892	342	78
684230	340	80
684572	338	78
684914	340	76
685250	338	80
685588	338	78
685926	336	80
686264	340	78
686602	338	80
686946	340	76
687282	342	80
687620	338	80
687958	340	86
688296	338	88
688640	340	80
688968	336	86
689302	336	94
689640	336	88
689974	336	94
690316	338	92
690652	338	92
690992	340	92
691326	338	94
691668	340	90
692002	336	94
692342	338	94
692678	338	94
693016	334	88
693356	336	84
693686	336	92
694034	338	84
694364	338	90
694714	338	76
695038	340	94
695382	334	82
695716	338	88
696050	336	90
696394	336	80
696720	334	88
697056	336	90
697400	336	80
697728	336	90
698064	338	88
698404	338	86
698748	338	78
699086	336	80
699414	336	88
699744	334	90
700078	332	88
700418	336	86
700754	334	84
701086	336	88
701422	338	88
701758	336	88
702090	332	88
702436	338	82
702760	332	90
703098	334	84
703430	334	88
703766	336	84
704100	336	90
704436	338	90
704772	334	86
705092	328	82
705442	342	88
705784	332	80
706108	332	90
706442	334	88
706774	334	88
707120	336	78
707450	334	84
707780	334	88
708110	334	90
708448	334	88
708776	330	88
709112	332	84
709440	332	88
709776	332	84
710108	334	88
710438	334	90
710770	334	90
711108	334	88
711438	326	74
711774	340	88
712104	330	88
712436	332	86
712766	330	90
713098	332	88
713442	332	78
713774	332	78
714098	334	86
714430	334	86
714772	332	80
715094	334	90
715428	330	86
715756	330	86
716088	330	88
716432	334	72
716754	334	90
717086	334	90
717424	336	88
717764	332	82
718090	334	88
718422	330	88
718752	332	90
719082	330	88
719418	332	84
719750	334	88
720080	332	90
720418	336	88
720750	332	88
721084	336	90
721416	332	88
721756	332	78
722082	330	88
722414	336	88
722748	332	90
723084	336	90
723416	336	90
723754	336	88
724090	334	88
724422	336	88
724754	330	88
725084	332	90
725418	330	86
725762	334	76
726086	334	88
726416	334	90
726752	336	90
727084	332	90
727430	334	80
727752	330	86
728086	332	86
728416	332	88
728748	334	88
729084	334	86
729418	334	90
729752	334	88
730090	334	82
730420	334	88
730750	330	86
731080	330	88
731406	330	90
731740	332	88
732074	332	86
732406	332	90
732738	334	90
733072	332	88
733404	332	88
733736	332	84
734064	328	88
734396	332	88
734728	332	88
735058	332	90
735390	332	88
735722	332	90
736054	332	90
736394	332	82
736720	334	88
737048	328	88
737378	330	90
737710	330	88
738052	332	78
738374	330	88
738706	334	88
739038	334	88
739370	332	88
739702	332	88
740032	328	90
740360	330	90
740688	328	86
741010	330	100
741354	332	84
741684	332	88
742014	332	88
742346	332	88
742678	332	86
743016	326	78
743334	328	88
743666	332	88
743994	330	88
744298	332	88
744630	332	88
744988	332	90
745322	332	88
745660	328	82
745976	326	90
746316	328	78
746634	328	88
746964	328	82
747320	328	60
747628	330	80
747946	330	80
748288	332	80
748614	328	78
748946	324	76
749266	326	82
749598	328	78
749916	328	78
750258	330	78
750574	330	78
750902	330	78
751240	328	80
751554	324	80
751894	326	74
752218	324	78
752542	328	82
752878	330	72
753200	328	78
753510	328	108
753854	326	82
754180	324	80
754504	322	76
754834	328	74
755158	326	78
755484	328	80
755812	328	78
756138	326	80
756464	326	80
756786	324	82
757036	322	82
757428	324	86
757746	326	88
758020	326	88
758402	326	88
758734	324	80
759054	328	88
759382	322	84
759698	322	88
760020	324	88
760358	324	88
760674	326	88
761000	328	90
761334	324	78
761650	326	88
761974	322	88
762298	324	88
762618	322	88
762954	322	76
763270	326	86
763592	326	90
763922	324	84
764244	326	86
764566	322	88
764892	322	82
765210	322	86
765534	326	88
765860	326	86
766188	326	90
766514	328	88
766836	324	90
767164	322	88
767484	324	88
767808	322	88
768130	322	90
768394	324	90
768778	326	90
769104	324	88
769436	328	80
769762	322	82
770084	322	76
770400	324	76
770722	326	90
771050	326	88
771374	326	90
771702	324	86
772026	326	90
772360	322	74
772672	322	88
772996	322	84
773318	326	90
773642	326	90
773966	324	90
774294	326	86
774616	322	88
774938	322	90
775258	320	90
775582	324	90
775816	324	90
776238	326	82
776560	322	84
776880	324	88
777212	322	78
777532	322	78
777854	322	80
778172	324	82
778492	322	82
778828	326	76
779154	326	72
779474	324	80
779800	324	78
780140	320	78
780430	322	98
781078	344	88
781364	324	88
781664	326	88
781990	322	88
782382	324	80
782704	320	78
783026	322	76
783670	344	76
783982	324	66
784316	324	78
784634	324	80
784954	320	68
785282	322	80
785604	320	78
786246	344	78
786574	326	76
786890	318	56
787220	328	56
787558	320	108
787722	322	108
787878	320	90
788184	320	72
788506	324	78
788828	322	80
789154	326	78
789474	324	78
789798	324	82
790122	320	82
790436	322	82
790764	320	80
791090	324	80
791412	326	78
791736	324	76
792048	324	76
792380	320	80
792718	320	80
793338	344	74
793632	324	96
793992	324	80
794314	324	82
794640	324	80
794960	320	80
795274	320	66
795604	322	80
795926	322	80
796252	328	84
796578	324	74
796896	322	80
797220	322	78
797540	320	76
797862	322	78
798116	322	78
798508	326	82
798834	326	76
799094	322	76
799478	320	76
799790	320	94
800124	324	78
800438	322	90
800772	326	78
801096	324	78
801420	324	74
801726	320	92
802058	320	108
802378	320	80
802700	322	82
803024	322	78
803342	324	80
803666	322	80
803990	322	80
804308	318	76
804630	320	80
804950	320	80
805272	320	74
805588	324	82
805914	324	80
806238	322	80
806558	318	76
806878	320	76
807188	320	88
807518	320	76
807832	326	86
808166	324	78
808480	324	86
808800	320	86
809124	320	86
809438	320	90
809768	324	88
810086	324	112
810410	326	90
810732	324	96
811056	320	88
811380	322	92
811704	318	108
812022	324	90
812348	324	88
812672	326	88
812990	322	110
813320	318	80
813632	320	88
813960	324	84
814234	320	84
814602	326	90
814934	324	94
815248	322	88
815580	320	80
815892	322	88
816212	320	86
816536	322	88
816850	324	96
817192	326	82
817502	322	82
817822	322	96
818142	320	96
818462	320	96
818754	322	96
819108	322	92
819430	324	96
820092	348	78
820402	322	96
820720	320	96
821038	318	96
821374	320	78
821658	324	78
822008	324	94
822342	322	106
822660	322	106
822978	318	86
823302	318	76
823612	320	90
823932	324	94
824264	324	94
824574	322	94
824896	320	92
825216	318	94
825540	318	90
825848	322	90
826180	322	92
826500	322	92
826834	324	78
827148	322	90
827468	316	86
827798	320	86
828102	320	88
828426	320	88
828744	322	88
829068	322	90
829420	322	90
829706	316	84
829978	318	84
830346	318	88
830676	322	78
830984	324	90
831306	320	90
831862	324	112
831972	320	46
832264	318	86
832596	322	88
832906	322	88
833226	324	88
833548	322	88
833880	320	66
834124	316	66
834502	318	88
834826	320	88
835142	320	88
835466	322	88
835748	320	106
835974	328	90
836108	322	74
836422	316	88
836738	320	100
837060	316	84
837380	320	84
837662	320	84
838020	320	84
838336	320	84
838652	318	84
838976	318	84
839290	316	70
839608	318	70
839932	320	84
840248	320	84
840566	320	86
840886	316	86
841204	316	84
841518	316	82
841836	318	84
842154	324	86
842476	320	84
842808	320	76
843116	318	84
843434	316	84
843750	318	86
844072	320	82
844392	318	82
844712	324	84
845036	324	84
845360	322	84
845680	322	84
846000	318	84
846318	320	86
846642	320	88
846960	320	90
847284	324	90
847610	326	88
847932	326	88
848260	326	90
848586	324	84
848904	320	90
849230	322	88
849552	322	88
849874	324	88
850202	330	88
850530	328	88
850858	328	88
851186	328	88
851514	324	88
851838	324	88
852162	326	88
852490	328	88
852820	330	86
853150	332	88
853482	332	88
853814	332	88
854142	326	86
854472	330	90
854800	328	90
855134	330	80
855464	332	90
855800	338	90
856136	336	88
856470	334	86
856804	336	88
857136	332	88
857472	334	88
857802	332	90
858140	336	88
858474	336	88
858814	340	90
859150	338	90
859492	338	88
859828	334	88
[truncated: 1,171 more rows]
