# Supplementary material for: The characterization of the transit through the anaerobic threshold based on relationships between RR and QRS cardiac intervals
Source: PLoS One. 2019 May 15;14(5):e0216938. doi: 10.1371/journal.pone.0216938 (PMC6519807; doi:10.1371/journal.pone.0216938)
Supplement: S1 Dataset — The supporting information files include data from ECG analysis for all persons. (ZIP) [file pone.0216938.s001.zip › Data_RR_QRS/Person_4_Load_Time_RR_QRS.txt]

Load	Time	RR	QRS
0	736	1116	80
25	61902	950	86
50	121580	826	90
75	181446	786	82
100	241570	706	84
125	301218	638	74
150	361500	560	88
175	421324	498	94
200	481492	460	86
0	541968	426	88
