# Supplementary material for: The characterization of the transit through the anaerobic threshold based on relationships between RR and QRS cardiac intervals
Source: PLoS One. 2019 May 15;14(5):e0216938. doi: 10.1371/journal.pone.0216938 (PMC6519807; doi:10.1371/journal.pone.0216938)
Supplement: S1 Dataset — The supporting information files include data from ECG analysis for all persons. (ZIP) [file pone.0216938.s001.zip › Data_RR_QRS/Person_4_Time_RR_QRS.txt]

Time	RR	QRS
736	1116	80
1846	1116	84
2976	1124	80
4122	1148	82
5282	1158	82
6376	1096	84
7482	1104	82
8486	1010	86
9632	1150	90
10796	1164	90
11972	1176	88
13168	1194	88
14288	1120	82
15436	1148	90
16552	1116	90
17688	1138	88
18866	1168	82
20010	1146	82
21180	1168	84
22328	1146	80
23472	1146	78
24632	1160	82
25706	1082	84
26888	1176	84
28056	1172	90
29194	1144	92
30272	1072	90
31342	1076	92
32308	966	90
33362	1054	90
34488	1122	90
35524	1038	86
36634	1106	90
37850	1212	84
39066	1222	90
40276	1202	84
41486	1218	90
42690	1206	90
43870	1178	90
45072	1194	82
46240	1172	86
47420	1176	70
48520	1102	86
49612	1090	82
50724	1112	82
51826	1102	82
52972	1148	86
54164	1190	82
55378	1222	90
56538	1162	90
57706	1168	90
58894	1188	90
59950	1056	76
60948	1000	90
61902	950	86
62816	906	80
63696	890	90
64668	962	66
65496	836	88
66376	880	88
67310	926	84
68126	818	80
68988	862	66
69842	854	82
70680	846	88
71504	824	80
72346	834	82
73176	828	70
74008	832	80
74846	838	82
75734	890	80
76668	934	84
77550	886	74
78506	950	82
79430	926	86
80366	940	84
81286	924	92
82232	938	82
83140	916	78
84036	894	88
84920	884	86
85784	864	90
86632	848	74
87472	840	86
88292	822	72
89096	802	84
89888	792	88
90680	784	84
91450	772	74
92210	768	76
92990	774	84
93786	800	90
94586	800	90
95408	820	86
96220	808	64
97042	828	84
97882	840	76
98710	828	86
99564	848	84
100420	860	88
101256	838	90
102102	840	82
102952	848	80
103776	832	86
104608	832	80
105454	838	82
106276	830	70
107104	828	74
107944	834	82
108776	840	82
109610	832	70
110482	864	70
111352	870	82
112222	870	62
113098	876	68
113982	886	82
114866	888	80
115740	866	78
116598	866	84
117456	852	80
118280	830	80
119108	828	84
119938	824	66
120754	826	92
121580	826	90
122434	856	92
123288	852	72
124140	850	72
125000	862	88
125880	876	90
126750	862	80
127588	848	90
128462	868	82
129336	872	82
130194	858	62
131036	850	88
131888	852	86
132746	850	82
133578	832	80
134426	850	86
135290	868	86
136146	850	82
137022	876	82
137896	880	90
138752	858	90
139606	856	74
140470	862	78
141326	860	92
142180	850	70
143040	852	66
143880	848	90
144716	838	88
145556	838	84
146398	840	78
147232	836	90
148076	834	66
148922	848	78
149774	854	64
150616	842	84
151456	838	74
152300	844	74
153118	818	82
153926	814	86
154740	808	74
155346	606	82
156316	976	86
157106	786	84
157888	780	82
158656	774	80
159428	772	80
160218	784	82
161024	806	82
161820	796	82
162614	802	88
163436	814	66
164240	810	80
165054	806	70
165860	808	80
166666	806	80
167464	796	66
168252	792	84
169040	786	84
169822	782	76
170596	772	62
171360	764	80
172122	764	64
172880	764	76
173640	762	78
174410	764	80
175176	772	70
175950	778	72
176728	776	82
177512	784	72
178304	792	86
179088	782	80
179872	786	88
180670	788	74
181446	786	82
182228	780	82
183012	778	76
183788	784	88
184586	794	76
185376	782	66
186146	770	82
186914	770	72
187742	828	80
188570	828	74
189404	834	84
190226	822	70
191030	810	86
191838	808	84
192640	794	78
193404	768	84
194156	758	80
194898	746	92
195642	738	78
196370	734	86
197120	744	92
197882	754	58
198630	760	80
199406	778	76
200198	790	82
200986	788	80
201780	794	78
202598	808	84
203410	818	86
204218	808	86
205032	806	82
205826	802	86
206618	792	82
207404	778	74
208170	768	80
208930	758	68
209674	752	78
210420	748	80
211180	750	80
211928	758	84
212692	756	76
213450	758	84
214210	760	84
214954	756	74
215708	748	88
216462	748	86
217192	738	90
217920	730	90
218650	726	88
219372	724	90
220092	722	82
220816	722	88
221552	728	82
222274	730	72
223006	734	78
223744	728	66
224466	730	80
225190	726	72
225910	718	68
226626	718	72
227342	714	90
228044	704	92
228744	702	92
229444	700	78
230140	696	92
230842	698	90
231546	696	70
232246	700	80
232952	708	86
233672	718	82
234376	710	84
235102	720	68
235822	720	76
236540	718	84
237260	720	82
237982	722	80
238712	730	64
239434	724	70
240148	718	80
240856	710	86
241570	706	84
242282	710	80
242992	712	70
243704	710	60
244402	706	84
245118	710	82
245828	710	82
246532	702	80
247218	694	78
247924	698	78
248624	702	82
249318	700	66
250022	696	76
250712	698	76
251412	696	64
252108	694	82
252792	688	86
253486	688	80
254166	684	84
254844	678	82
255520	678	86
256202	680	84
256888	682	70
257574	688	80
258258	692	86
258962	696	86
259658	702	90
260358	704	80
261058	698	70
261760	696	78
262454	692	82
263132	690	88
263818	684	70
264502	682	86
265190	680	64
265858	676	86
266528	672	74
267212	672	80
267870	668	88
268540	664	82
269202	658	80
269862	660	82
270522	662	70
271182	660	62
271838	658	84
272500	660	82
273164	664	84
273816	656	68
274468	654	76
275128	654	72
275770	650	84
276416	644	78
277060	644	68
277710	644	64
278348	640	86
278980	636	78
279614	634	86
280250	634	66
280888	634	86
281512	630	84
282140	630	90
282780	632	80
283414	632	80
284048	634	80
284680	632	80
285310	632	80
285940	638	88
286586	640	82
287222	640	86
287870	642	58
288508	642	86
289156	644	80
289788	638	78
290436	642	82
291074	638	80
291708	632	58
292334	626	58
292960	634	68
293598	632	82
294220	628	84
294848	628	80
295484	630	80
296118	632	82
296746	634	82
297388	634	76
298018	640	64
298658	640	74
299298	640	78
299942	636	72
300578	638	82
301218	638	74
301844	636	76
302486	634	84
303114	634	70
303754	634	82
304378	630	84
305010	628	82
305642	630	66
306272	630	62
306892	628	74
307526	628	78
308160	632	82
308784	630	80
309414	624	78
310038	624	82
310656	622	88
311278	620	84
311888	614	72
312510	614	76
313120	614	74
313734	610	82
314342	608	60
314946	606	72
315546	608	88
316156	606	72
316764	602	58
317360	602	72
317962	604	76
318570	602	82
319166	600	88
319766	598	84
320370	602	82
320962	596	66
321554	594	66
322152	592	78
322736	592	86
323330	590	78
323922	588	80
324502	584	66
325092	584	82
325672	586	86
326262	590	84
326860	596	82
327452	596	86
328048	594	76
328650	596	78
329236	594	84
329836	592	80
330424	594	72
331016	594	70
331602	588	76
332192	588	84
332780	588	66
333376	588	78
333958	586	84
334546	586	78
335130	582	80
335702	582	80
336286	580	86
336872	580	68
337444	582	88
338030	580	64
338616	582	64
339192	578	76
339764	578	84
340352	580	80
340924	578	88
341506	582	80
342090	584	78
342676	584	62
343264	584	80
343844	588	64
344434	584	70
345022	584	76
345592	582	88
346176	582	68
346758	578	84
347330	578	88
347908	576	86
348482	574	74
349054	574	84
349630	574	70
350200	570	78
350778	570	68
351340	570	88
351910	570	82
352484	568	82
353056	568	78
353620	568	80
354188	568	66
354752	568	70
355314	566	90
355884	564	84
356446	566	76
357018	564	82
357572	564	80
358144	562	78
358698	562	82
359268	562	74
359828	562	66
360382	558	78
360940	560	88
361500	560	88
362062	562	86
362630	560	76
363188	558	76
363744	558	62
364294	554	86
364860	558	80
365408	558	62
365972	558	64
366528	560	76
367082	558	88
367640	556	88
368194	554	68
368756	556	72
369304	554	80
369862	550	72
370414	550	64
370956	550	86
371502	550	70
372060	548	78
372600	546	88
373150	546	82
373692	544	82
374236	542	82
374774	542	78
375324	544	76
375864	538	80
376406	542	78
376946	548	82
377504	554	80
378062	556	82
378620	558	72
379172	554	80
379728	554	72
380276	550	76
380830	552	64
381376	548	72
381918	546	70
382468	546	82
383008	546	78
383550	542	84
384100	544	78
384638	538	80
385170	540	88
385708	538	86
386242	538	76
386780	536	86
387320	538	84
387852	532	90
388388	536	70
388926	532	84
389452	532	92
389988	534	90
390524	534	88
391060	532	80
391584	534	82
392062	478	92
392656	588	86
393196	544	78
393732	534	84
394274	534	84
394798	534	76
395330	534	66
395862	530	90
396394	532	92
396922	528	74
397452	528	78
397980	528	68
398502	524	90
399028	528	92
399556	522	84
400076	524	82
400604	524	90
401128	524	82
401654	520	68
402166	524	88
402688	520	68
403206	520	92
403728	518	66
404248	518	86
404762	518	78
405282	520	78
405804	514	82
406310	514	86
406828	516	88
407340	512	76
407850	510	88
408362	510	80
408872	510	82
409378	508	84
409894	508	66
410390	504	76
410896	506	76
411398	504	80
411910	502	68
412410	500	78
412900	500	84
413396	498	90
413894	498	86
414394	500	84
414902	494	78
415386	496	82
415882	496	84
416376	498	92
416884	494	76
417366	492	78
417860	494	70
418354	492	90
418846	496	90
419344	494	76
419836	496	90
420334	496	78
420828	494	92
421324	498	94
421818	494	92
422316	498	88
422820	498	88
423324	498	78
423812	496	68
424306	498	88
424808	496	80
425310	498	76
425806	494	78
426296	494	80
426794	494	72
427282	496	74
427776	494	86
428266	490	88
428758	492	82
429256	490	72
429738	492	84
430232	490	82
430716	484	84
431204	488	78
431686	484	66
432180	488	82
432660	484	76
433140	482	88
433624	484	68
434110	484	78
434596	482	78
435076	482	86
435554	480	86
436028	478	80
436508	480	86
436988	480	84
437474	478	78
437948	480	90
438426	478	68
438904	478	82
439386	482	88
439860	476	86
440336	476	86
440818	480	88
441304	478	82
441774	476	80
442248	476	90
442730	474	78
443210	478	72
443678	476	86
444156	474	58
444630	474	80
445104	474	82
445580	472	72
446050	474	86
446524	472	84
446996	472	74
447468	472	64
447934	468	86
448410	472	66
448876	470	74
449344	468	68
449812	468	78
450286	468	70
450746	470	72
451216	464	66
451684	466	78
452142	468	74
452606	466	88
453072	468	90
453538	466	92
454004	464	94
454464	464	90
454934	466	86
455396	466	88
455860	462	92
456326	464	82
456790	464	80
457252	466	90
457720	464	86
458180	462	80
458642	462	90
459104	462	86
459564	462	88
460036	464	82
460494	460	90
460952	460	86
461408	460	92
461868	462	74
462342	460	74
462804	458	68
463260	458	78
463714	458	80
464176	460	62
464640	460	78
465094	456	80
465556	458	80
466010	458	70
466462	456	86
466924	460	80
467382	456	58
467834	456	80
468296	456	72
468750	456	60
469202	458	78
469664	456	76
470122	456	80
470574	456	74
471028	454	80
471478	454	80
471932	458	80
472396	454	78
472848	452	60
473298	458	82
473754	456	82
474210	452	72
474660	456	84
475116	454	86
475570	456	78
476030	458	82
476484	452	80
476938	452	68
477392	458	84
477848	456	84
478304	456	76
478760	456	86
479222	454	78
479672	456	74
480126	456	86
480592	456	76
481036	454	80
481492	460	86
481950	460	90
482422	456	50
482878	456	56
483330	456	78
483770	456	80
484230	456	82
484688	458	94
485152	462	92
485606	458	74
486062	458	94
486528	462	94
486986	460	98
487448	460	86
487904	458	94
488366	458	74
488828	462	94
489284	458	90
489740	458	84
490200	456	94
490652	458	88
491118	456	80
491576	458	88
492032	458	78
492492	456	80
492944	456	72
493400	456	86
493860	458	88
494314	454	76
494768	452	90
495222	454	78
495680	454	84
496130	456	86
496592	454	64
497036	452	88
497488	450	80
497948	454	68
498394	454	86
498844	450	86
499298	452	82
499744	448	82
500204	450	80
500654	452	60
501104	450	84
501552	448	78
502000	450	76
502448	450	84
502902	450	80
503352	448	70
503796	446	76
504246	450	76
504694	448	78
505144	450	70
505592	448	84
506040	448	80
506488	448	76
506930	446	84
507386	452	78
507836	446	66
508276	446	84
508722	444	80
509168	448	74
509620	448	80
510064	444	82
510508	446	82
510948	442	80
511388	446	78
511840	444	78
512282	446	78
512720	442	84
513168	446	74
513616	446	82
514062	444	84
514508	444	76
514946	440	82
515392	446	78
515840	444	66
516280	444	84
516722	444	82
517160	438	86
517610	444	74
518052	444	80
518492	442	82
518928	440	74
519378	442	74
519818	444	62
520262	442	76
520704	440	72
521142	442	78
521586	440	74
522020	440	78
522460	440	82
522894	436	84
523340	442	74
523784	438	72
524222	438	78
524652	440	84
525094	436	74
525530	442	86
525968	436	84
526410	436	70
526844	438	76
527284	436	76
527720	438	80
528158	436	60
528588	436	82
529022	434	82
529464	436	68
529900	436	58
530328	434	82
530764	434	72
531190	432	86
531626	436	84
532060	434	84
532492	430	88
532930	434	82
533364	432	78
533792	434	84
534220	432	70
534654	432	88
535092	430	80
535518	432	82
535948	432	88
536384	434	74
536812	430	82
537254	432	78
537676	430	86
538104	432	86
538542	432	84
538970	430	86
539402	426	80
539826	432	88
540250	430	88
540682	428	86
541110	430	86
541538	428	78
541968	426	88
542396	430	90
542820	424	78
543242	426	86
543674	432	88
544102	428	68
544546	430	80
544968	428	84
545388	426	78
545826	434	70
546258	434	88
546694	436	66
547130	436	90
547564	434	74
548002	440	76
548446	444	88
548894	446	84
549338	446	78
549794	446	74
550232	442	62
550694	458	60
551152	456	74
551610	462	76
552074	460	82
552528	454	80
552994	466	82
553464	468	78
553936	474	64
554408	470	68
554872	464	66
555344	474	78
555824	480	66
556310	484	78
556790	482	54
557268	478	72
557748	482	64
558246	496	82
558752	504	66
559250	500	80
559740	496	62
560240	500	82
560762	524	72
561288	524	78
561810	518	74
562324	518	86
562844	520	82
563400	550	58
563960	566	86
564526	558	80
565064	546	70
565608	540	70
566168	566	66
566736	568	76
567322	576	80
567814	502	84
568326	502	58
569064	740	78
569690	634	84
570322	632	80
570950	626	62
571558	610	66
572174	608	60
572780	614	76
573390	608	74
573990	600	84
574612	616	70
575242	636	76
575902	654	82
576536	642	72
577194	654	86
577858	660	82
578526	668	80
579176	652	62
579832	656	80
580488	660	72
581136	646	86
581774	634	68
582412	638	64
583054	650	80
583700	642	70
584340	636	58
584978	646	86
585654	678	80
586348	686	80
587016	670	64
587710	692	64
588420	708	68
589118	698	66
589794	682	70
590498	698	78
591206	708	70
591892	696	80
592582	682	82
593278	700	84
593982	706	76
594682	698	84
595382	702	84
596184	796	68
597138	952	68
598036	906	66
598854	810	64
599636	790	72
600368	732	66
601112	736	64
601862	750	78
602592	732	78
603372	778	62
604148	784	70
604984	834	84
605756	774	66
606562	808	88
607358	796	78
608130	774	88
608890	758	70
609674	784	70
610478	806	78
611262	784	88
612118	854	68
612986	868	70
613810	822	72
614698	890	68
615526	818	60
616390	866	78
617222	830	68
618004	790	68
618834	824	78
619644	816	66
620436	786	64
621268	832	62
622118	848	78
622936	826	70
624352	1408	66
625448	1096	60
626384	936	64
627212	826	80
627990	788	84
628832	836	84
629704	870	80
630568	868	88
632006	1434	72
633168	1172	92
634168	1000	70
635002	838	72
635808	800	72
636644	830	64
637478	844	80
638316	836	90
639778	1460	76
640936	1160	90
641930	990	74
642808	872	70
643652	846	80
644578	924	80
645530	958	84
646442	908	78
647870	1426	70
648998	1130	70
649928	930	78
650784	854	82
651592	810	82
652440	850	66
653414	970	80
654426	1014	82
655700	1280	76
656848	1142	82
658028	1178	78
659090	1064	84
660050	968	84
660986	936	68
661890	904	90
662774	882	82
664258	1486	70
665462	1206	74
666574	1110	84
667606	1034	78
668546	938	74
669536	990	90
670884	1350	88
672096	1210	90
673216	1122	70
674244	1028	82
675246	1002	92
676168	922	82
677330	1152	78
678442	1118	68
679530	1082	76
680574	1044	82
681514	938	82
682474	962	70
683494	1026	68
684440	940	82
685434	994	82
686454	1026	86
687400	948	90
688472	1072	86
689554	1084	92
690548	992	90
691588	1042	90
692582	994	72
693564	978	88
694624	1064	90
695580	956	90
696562	980	90
697674	1112	72
698766	1094	90
699766	998	88
700794	1028	90
701846	1052	90
702830	984	90
703938	1108	86
705030	1094	90
706000	968	90
706992	992	90
707916	924	90
708832	916	90
709860	1026	90
710884	1028	90
711900	1014	90
712976	1076	90
714030	1060	90
715014	978	88
716018	1004	90
717006	988	90
717958	952	90
719018	1064	90
720018	996	90
721122	1104	88
722166	1044	90
723142	978	88
724152	1006	86
725114	964	88
726056	934	82
727040	990	86
728036	994	86
728992	952	82
730056	1064	82
731088	1038	86
732060	968	86
733040	988	90
733994	950	92
734900	910	90
735834	930	90
736770	938	90
737674	904	90
738644	962	84
739714	1080	88
740814	1098	90
741920	1104	90
743030	1114	92
744046	1016	94
745096	1046	90
746114	1024	90
747088	970	90
748204	1116	90
749388	1182	90
750454	1060	82
751490	1044	90
752482	992	88
753522	1038	88
754634	1116	90
755656	1022	92
756730	1072	90
757818	1090	90
758798	980	90
759812	1012	88
760832	1024	90
761794	962	92
762832	1034	90
763916	1086	90
764928	1012	90
765996	1068	88
767056	1060	90
768028	970	90
769026	996	86
770022	990	82
770960	936	80
771950	992	80
773010	1064	86
774004	988	80
775038	1036	82
776106	1074	86
777098	992	86
778144	1048	90
779248	1106	90
780272	1024	88
781296	1022	90
782360	1066	90
783374	1014	92
784382	1008	92
785448	1064	90
786468	1022	90
787482	1012	90
788590	1106	90
789694	1106	90
790724	1034	92
791822	1094	90
792926	1104	90
793964	1042	92
795138	1172	90
796176	1028	64
797196	1022	86
798252	1056	78
799274	1018	80
800244	972	82
801258	1016	84
802268	1014	86
803248	976	80
804298	1048	84
805322	1028	86
806304	978	84
807324	1018	78
808404	1082	80
809398	1000	86
810418	1014	82
811464	1044	70
812456	994	80
813426	974	84
814380	958	86
814910	524	82
816134	1232	76
817036	900	88
817942	908	92
818812	866	80
819664	852	84
820500	838	74
821344	846	90
822208	862	90
823134	926	88
824098	964	88
825036	942	92
825966	928	90
826874	910	90
827790	914	90
828706	916	90
829634	928	90
830562	928	90
831518	956	90
832456	936	88
833444	988	90
834446	1006	92
835476	1028	90
836484	1006	90
837488	1006	88
838464	976	90
839456	992	90
840480	1022	76
841480	998	88
842426	944	86
843366	936	82
844300	932	80
845246	954	86
846206	954	80
847160	954	82
848142	988	86
849184	1036	82
850168	988	88
851128	960	86
852058	924	80
852978	920	82
853868	894	76
854792	922	82
855750	958	84
856760	1010	82
857724	968	86
858696	974	86
859636	932	80
860566	938	86
861504	940	86
862454	940	80
863002	552	80
864238	1240	86
865128	892	88
866034	898	82
866942	908	82
867868	924	80
868812	954	84
869804	988	86
870790	984	78
871838	1044	80
872826	988	80
873808	988	76
874790	982	88
875752	964	86
876652	898	84
877562	906	80
878446	882	76
879326	888	68
880230	898	80
881230	1000	80
882414	1190	74
883562	1148	86
884618	1048	78
885602	992	84
886600	998	86
887552	948	80
888548	1000	86
889498	944	82
890460	962	80
891416	960	82
892342	928	88
893302	952	80
894256	956	82
895192	940	86
896092	894	80
896962	872	78
897856	894	78
898750	900	86
899716	960	80
900718	1002	82
901784	1064	80
902836	1062	88
903858	1020	86
904834	980	92
905828	992	90
906796	968	90
907700	904	90
908592	894	88
909492	902	90
910424	928	90
911464	1040	84
912524	1062	90
913542	1014	86
914578	1036	84
915574	990	82
916512	938	82
917422	910	82
918294	878	72
919192	890	82
920092	910	88
921076	974	80
922058	988	86
922996	940	86
923962	962	84
924958	994	76
925980	1020	78
927004	1026	82
927970	966	80
928978	1010	82
930010	1028	80
931080	1072	82
932186	1114	86
933322	1136	90
934410	1090	90
935464	1056	92
936514	1046	86
937498	986	90
938482	984	86
939422	938	90
940342	922	90
941290	940	84
942250	968	90
943236	982	88
944196	964	90
945108	912	90
946008	900	90
946884	878	90
947780	894	90
948688	906	90
949568	882	88
950490	920	86
951394	904	86
952380	976	78
953300	920	80
954246	956	84
955170	924	76
956106	926	82
956978	882	84
957852	866	80
958710	864	86
959572	860	84
960412	842	86
961258	840	76
962102	842	80
962946	854	88
963804	852	82
964650	842	80
965510	860	80
966372	868	86
967248	870	76
968112	872	86
968998	888	90
969904	910	86
970798	892	88
971702	902	88
972602	900	90
973458	856	84
974306	850	90
975150	842	88
976000	854	88
976890	888	84
977794	892	80
978738	946	80
979780	1042	82
980784	1002	82
981758	976	76
982722	964	80
983690	968	78
984664	974	82
985644	980	64
986580	934	78
987524	946	80
988472	948	80
989412	938	80
990320	910	78
991264	944	80
992174	914	74
993080	900	76
993954	878	82
994810	854	78
995688	884	84
996568	882	86
997468	892	82
998378	916	88
999286	900	80
1000154	876	88
1001034	882	88
1001896	862	84
1002768	868	84
1003648	884	86
1004532	884	88
1005458	916	66
1006486	1028	78
1007564	1078	80
1008658	1094	76
1009770	1112	78
1010746	986	84
1011820	1074	86
1012892	1066	86
1013992	1104	74
1015010	1012	72
1015984	978	76
1016964	976	82
1017972	1008	82
1019036	1062	80
1020022	988	84
1021174	1152	78
1022144	976	86
1023264	1114	78
1024312	1048	80
1025272	958	80
1026332	1062	82
1027372	1040	80
1028432	1062	84
1029530	1098	84
1030664	1132	78
1031706	1042	74
1032794	1090	84
1033872	1076	82
1034956	1090	84
1036088	1128	84
1037136	1052	86
1038178	1038	82
1039218	1038	78
1040202	982	80
1041190	998	90
1042244	1046	84
1043274	1038	90
1044270	994	90
1045346	1078	90
1046556	1202	84
1047702	1154	90
1048834	1132	90
1049992	1158	88
1051164	1174	90
1052260	1094	90
1053384	1122	88
1054480	1100	90
1055480	1000	90
1056530	1050	92
1057576	1046	88
1058566	988	84
1059632	1058	80
1060760	1128	78
1061838	1078	82
1062812	974	80
1063858	1046	80
1064898	1046	86
1065794	896	86
1066828	1028	84
1067812	992	90
1068832	1022	88
1069824	992	88
1070844	1018	90
1071872	1028	88
1072812	940	90
1073880	1070	90
1074908	1026	90
1075944	1038	88
1076934	986	86
1078050	1110	80
1079138	1088	82
1080174	1042	86
1081210	1036	86
1082322	1112	86
1083354	1034	84
1084466	1104	80
1085556	1098	88
1086628	1074	90
1087700	1070	88
1088828	1130	90
1089872	1044	90
1090888	1014	90
1091962	1066	82
1093000	1046	90
1093964	966	90
1094980	1006	80
1096086	1106	82
1097178	1092	82
1098136	958	80
1099244	1108	82
1100232	988	78
1101264	1032	78
1102236	974	82
1103296	1058	82
1104390	1094	78
1105484	1094	82
1106652	1168	82
1107804	1152	82
1108872	1074	84
1109902	1022	80
1110962	1062	78
1112024	1060	82
1113070	1054	86
1114100	1026	82
1115208	1108	84
1116170	960	80
1117240	1070	78
1118302	1062	80
1119410	1114	84
1120454	1044	84
1121472	1012	80
1122448	984	90
1123392	944	86
1124336	944	90
1125276	942	88
1126188	912	88
1127132	944	88
1128084	950	88
1129052	970	90
1129972	920	88
1130944	972	90
1131926	980	90
1132958	1032	90
1133902	944	90
1134954	1052	90
1136006	1052	88
1137082	1078	90
1138098	1014	90
1139238	1140	88
