# Supplementary material for: The characterization of the transit through the anaerobic threshold based on relationships between RR and QRS cardiac intervals
Source: PLoS One. 2019 May 15;14(5):e0216938. doi: 10.1371/journal.pone.0216938 (PMC6519807; doi:10.1371/journal.pone.0216938)
Supplement: S1 Dataset — The supporting information files include data from ECG analysis for all persons. (ZIP) [file pone.0216938.s001.zip › Data_RR_QRS/Person_5_Load_Time_RR_QRS.txt]

Load	Time	RR	QRS
0	288	776	56
25	61056	740	94
50	121004	710	86
75	181042	596	80
100	240854	582	76
125	300848	526	74
150	360462	462	78
175	420398	414	70
200	480650	406	82
225	540344	368	86
0	601008	346	72
