# Supplementary material for: The characterization of the transit through the anaerobic threshold based on relationships between RR and QRS cardiac intervals
Source: PLoS One. 2019 May 15;14(5):e0216938. doi: 10.1371/journal.pone.0216938 (PMC6519807; doi:10.1371/journal.pone.0216938)
Supplement: S1 Dataset — The supporting information files include data from ECG analysis for all persons. (ZIP) [file pone.0216938.s001.zip › Data_RR_QRS/Person_5_Time_RR_QRS.txt]

Time	RR	QRS
288	776	56
1072	776	70
1804	740	78
2520	712	74
3224	708	76
3940	716	76
4718	774	76
5576	858	78
6470	898	80
7370	900	80
8276	900	74
9138	868	80
9948	812	90
10740	786	86
11528	794	90
12304	768	82
13074	776	86
13852	778	86
14654	802	86
15460	798	82
16256	802	84
17066	812	88
17882	814	84
18690	808	86
19502	810	82
20294	794	86
21094	798	84
21882	800	84
22708	814	84
23516	818	94
24314	788	86
25058	748	84
25778	716	84
26500	718	78
27226	730	86
27972	748	82
28752	782	88
29574	818	80
30414	842	82
31270	856	82
32124	854	84
32952	824	82
33752	798	80
34540	794	84
35302	764	86
36056	752	84
36808	750	78
37594	790	76
38494	902	80
39476	980	82
40396	922	88
41300	900	84
42176	878	86
43018	844	88
43796	776	80
44594	796	80
45456	862	84
46358	904	86
47240	882	88
48086	846	86
48894	804	84
49712	818	86
50506	796	84
51286	780	80
52096	810	84
52912	814	82
53730	818	84
54554	824	82
55386	832	84
56210	826	86
57026	820	84
57882	856	82
58726	848	96
59548	812	84
60326	776	88
61056	740	94
61762	702	90
62422	656	78
63082	658	86
63722	634	80
64362	658	94
65038	666	86
65724	692	94
66420	696	94
67106	684	86
67778	676	92
68438	656	86
69086	648	88
69720	632	84
70354	634	80
70994	638	84
71656	660	80
72326	672	86
73012	680	78
73680	670	82
74324	654	88
74968	644	92
75608	642	92
76248	640	90
76904	644	84
77578	672	78
78250	682	90
78940	680	80
79600	672	92
80280	666	78
80938	656	72
81588	656	88
82238	654	90
82886	654	88
83530	648	96
84174	638	90
84814	646	100
85468	646	94
86110	654	102
86776	662	104
87480	686	88
88162	696	94
88870	714	96
89614	734	92
90354	752	98
91114	756	90
91852	738	102
92586	736	94
93332	742	100
94062	730	94
94790	726	94
95498	712	96
96196	696	94
96874	676	96
97592	712	82
98328	740	88
99102	774	90
99882	774	86
100606	732	96
101330	714	82
102038	718	90
102766	720	82
103496	730	82
104224	730	86
104948	722	86
105654	704	82
106338	682	80
107010	678	84
107666	658	88
108308	644	90
108950	640	90
109602	654	92
110268	666	90
110924	662	94
111612	674	78
112302	704	82
113050	746	86
113858	798	80
114654	802	86
115420	766	90
116146	726	88
116840	694	84
117526	682	84
118218	694	88
118912	696	90
119614	692	76
120298	688	80
121004	710	86
121740	734	86
122448	706	82
123118	672	82
123798	682	82
124486	688	80
125182	694	82
125884	702	84
126586	700	82
127268	682	82
127936	670	80
128582	644	76
129224	642	74
129870	644	72
130538	676	84
131248	708	82
131966	722	86
132702	730	82
133434	734	84
134162	728	84
134862	702	88
135570	700	80
136256	692	86
136946	690	84
137646	706	88
138396	746	84
139184	790	84
140008	822	86
140804	796	86
141558	746	84
142270	712	84
142942	684	92
143614	678	96
144284	654	86
144936	650	80
145594	660	86
146284	692	78
146994	714	92
147722	722	86
148416	704	96
149100	686	94
149780	676	94
150472	690	88
151176	696	78
151876	706	86
152574	702	86
153282	698	74
153952	684	90
154644	676	78
155312	682	90
156004	688	84
156688	688	88
157366	674	86
158016	650	86
158662	642	78
159308	642	76
159938	644	86
160598	652	78
161304	706	78
162080	774	80
162842	762	82
163586	748	86
164304	718	88
164990	690	88
165652	654	80
166290	640	82
166946	656	84
167620	670	82
168306	690	86
169000	696	84
169710	706	82
170420	710	86
171106	684	82
171754	652	88
172396	644	86
173016	620	86
173638	622	82
174252	616	70
174892	636	78
175526	634	84
176156	628	82
176784	626	82
177410	628	82
178026	612	78
178620	602	86
179224	604	86
179836	610	84
180448	606	74
181042	596	80
181642	600	80
182244	606	84
182854	606	80
183450	598	80
184048	596	74
184680	634	78
185338	656	80
186004	668	84
186670	662	82
187322	652	78
187950	634	80
188570	616	80
189196	630	86
189828	628	80
190454	622	78
191076	626	78
191670	600	88
192296	624	84
192926	628	84
193574	646	82
194216	644	82
194844	626	76
195460	622	84
196106	644	82
196750	642	84
197392	642	86
198018	632	86
198630	616	90
199256	618	82
199872	620	88
200478	602	86
201100	610	76
201680	594	82
202270	598	88
202854	582	82
203456	588	74
204068	626	92
204690	620	88
205314	622	84
205946	620	78
206534	604	94
207128	592	88
207712	588	92
208320	586	70
208896	592	88
209508	604	80
210120	608	72
210708	600	88
211300	590	76
211900	598	84
212504	610	92
213112	608	86
213710	600	88
214298	586	88
214878	578	86
215460	590	92
216054	584	82
216652	586	78
217238	596	86
217832	584	68
218400	572	74
218952	564	82
219520	562	80
220112	594	84
220732	612	74
221348	618	80
221956	612	84
222558	600	82
223146	586	74
223722	580	82
224312	592	80
224894	580	82
225472	574	80
226052	578	80
226626	578	80
227204	572	74
227764	566	80
228326	570	82
228910	580	82
229508	590	80
230100	594	82
230698	596	84
231282	586	78
231850	576	82
232428	568	76
233004	582	84
233594	588	84
234196	602	86
234800	598	78
235396	596	72
235976	586	76
236568	598	86
237184	612	82
237810	622	82
238440	626	80
239058	624	84
239674	614	82
240272	598	80
240854	582	76
241436	586	84
242040	594	80
242632	598	88
243236	602	80
243830	596	76
244426	594	76
245040	614	78
245650	608	76
246256	612	84
246864	606	82
247452	584	78
248020	578	84
248604	578	76
249202	600	78
249806	602	84
250412	600	78
251004	600	84
251594	588	80
252172	576	78
252738	568	78
253300	574	88
253902	594	82
254510	604	84
255106	594	84
255694	590	80
256282	584	76
256838	568	86
257412	576	88
257986	566	86
258562	570	86
259126	570	82
259682	556	76
260242	558	80
260806	564	82
261372	568	86
261946	568	80
262498	564	88
263050	554	90
263606	552	84
264164	556	76
264724	564	86
265302	570	78
265858	558	82
266406	550	84
266962	550	84
267496	546	90
268038	548	78
268576	528	84
269130	544	74
269676	548	82
270224	550	84
270768	550	84
271310	538	68
271834	530	86
272364	526	80
272896	528	76
273436	538	76
273970	538	80
274512	542	80
275048	536	86
275578	532	86
276108	526	80
276622	518	84
277140	516	78
277658	522	66
278188	530	86
278728	540	88
279276	546	88
279822	542	84
280360	538	82
280890	532	80
281412	524	84
281940	530	82
282492	542	74
283034	550	86
283596	552	74
284138	550	84
284680	542	80
285202	524	80
285744	542	82
286278	532	80
286808	526	80
287334	526	84
287858	526	84
288382	520	78
288894	516	78
289404	510	74
289918	512	74
290434	522	84
290968	530	82
291502	534	80
292032	530	82
292554	524	84
293072	518	80
293588	514	80
294110	522	78
294632	524	84
295152	524	84
295670	518	76
296180	512	84
296704	514	74
297222	518	76
297744	518	76
298254	518	80
298762	512	80
299280	512	76
299798	518	76
300320	522	80
300848	526	74
301370	520	72
301882	518	76
302388	514	84
302908	516	82
303432	524	82
303954	520	88
304480	524	86
304996	522	90
305512	516	84
306032	508	76
306542	512	80
307060	516	80
307572	516	82
308088	518	82
308590	508	84
309102	504	78
309602	506	88
310116	508	84
310626	506	74
311124	500	60
311618	494	80
312114	498	84
312618	504	82
313122	500	76
313616	494	70
314100	496	82
314600	498	82
315106	498	78
315604	500	80
316100	496	76
316596	492	58
317074	490	80
317564	488	76
318060	488	72
318552	492	76
319046	492	78
319532	488	80
320014	490	82
320502	482	70
320974	484	86
321438	444	70
321952	524	84
322460	498	72
322940	490	78
323424	486	84
323916	488	76
324402	496	88
324908	490	68
325402	500	82
325892	498	84
326392	492	78
326872	490	86
327368	484	76
327842	486	88
328340	490	64
328838	492	76
329326	492	84
329822	496	82
330308	490	84
330800	488	80
331274	482	86
331754	476	84
332238	476	74
332708	476	82
333182	482	86
333662	478	84
334118	444	74
334622	506	78
335102	478	74
335566	472	82
336028	466	82
336494	464	70
336956	464	80
337440	472	74
337912	472	76
338380	476	84
338852	474	84
339332	472	74
339792	468	82
340252	466	76
340728	464	74
341194	470	80
341684	482	76
342158	482	82
342646	480	78
343124	478	74
343598	478	80
344070	474	66
344540	472	80
345016	468	74
345484	468	72
345954	474	80
346434	478	76
346908	474	76
347372	470	80
347844	470	76
348314	472	76
348786	472	78
349260	470	78
349730	470	78
350208	476	78
350686	474	76
351158	474	72
351628	468	70
352094	466	72
352554	468	80
353026	470	78
353494	470	78
353956	464	78
354420	462	80
354884	462	80
355352	466	78
355818	468	78
356280	462	64
356742	466	74
357208	460	70
357668	462	74
358136	466	76
358604	468	76
359078	468	68
359538	470	78
360006	462	74
360462	462	78
360928	456	72
361386	460	70
361840	460	78
362308	460	72
362756	456	76
363208	452	78
363656	450	82
364116	456	78
364570	454	80
365028	454	72
365476	448	70
365924	448	70
366368	446	74
366810	446	76
367266	446	72
367702	448	80
368152	446	74
368596	444	74
369028	438	78
369476	440	68
369914	440	76
370364	448	74
370804	442	78
371244	444	80
371694	446	76
372130	440	72
372566	442	80
373002	436	84
373456	440	72
373886	438	82
374330	442	80
374730	404	82
375198	470	76
375634	438	84
376070	440	86
376508	434	84
376954	438	78
377390	442	80
377796	406	84
378258	462	80
378690	438	86
379126	430	70
379564	438	80
380010	436	74
380438	440	86
380890	444	78
381334	442	74
381776	440	72
382212	438	74
382638	436	84
383076	434	82
383520	436	78
383960	442	82
384398	446	88
384848	444	82
385288	442	82
385722	428	78
386160	456	90
386598	434	86
387038	434	84
387468	432	84
387900	430	88
388324	424	86
388780	454	82
389216	438	86
389640	432	88
390088	434	56
390516	430	80
390956	434	76
391388	436	82
391820	434	78
392256	432	70
392668	412	56
393104	444	80
393540	430	80
393972	432	74
394408	436	72
394832	430	78
395256	426	72
395690	426	72
396114	426	74
396552	432	70
396982	432	78
397414	434	78
397848	430	70
398276	432	72
398698	428	78
399132	426	66
399562	428	74
399986	430	78
400394	410	78
400842	446	78
401264	428	70
401694	424	64
402114	420	74
402538	428	80
402976	428	72
403402	430	76
403830	434	80
404260	426	74
404688	428	66
405116	426	74
405550	430	72
405976	430	76
406412	434	74
406844	432	74
407278	434	72
407698	428	78
408122	428	78
408558	424	70
408978	424	80
409408	430	76
409838	430	78
410266	428	74
410692	426	72
411116	422	72
411542	426	76
411968	426	76
412400	430	70
412820	424	64
413246	422	68
413658	420	78
414092	428	76
414516	424	76
414946	426	68
415356	420	76
415784	420	68
416204	420	70
416624	422	78
417052	426	72
417464	420	68
417884	416	78
418302	420	80
418730	422	72
419150	420	72
419570	420	68
419982	414	74
420398	414	70
420818	418	74
421230	418	76
421652	416	70
422060	414	72
422466	410	80
422882	408	76
423292	412	78
423704	412	78
424120	412	70
424522	410	76
424930	402	64
425338	410	78
425746	410	78
426160	410	74
426564	404	72
426962	404	76
427366	402	74
427774	406	74
428182	408	76
428578	402	80
428984	402	72
429382	402	72
429782	396	76
430178	398	80
430586	402	64
430980	400	76
431386	402	74
431796	406	72
432186	400	82
432598	404	60
432998	398	70
433392	400	74
433786	398	78
434198	400	70
434598	402	72
434994	404	78
435394	402	70
435792	398	74
436200	400	74
436594	396	82
437006	408	74
437400	406	80
437804	402	76
438208	398	52
438600	396	80
438994	396	82
439410	404	68
439810	400	68
440214	404	70
440610	400	68
441010	402	70
441400	394	80
441806	402	76
442204	394	76
442602	406	74
443002	402	76
443408	396	70
443798	402	80
444200	398	78
444592	400	82
444988	396	80
445390	396	72
445792	400	82
446192	404	82
446594	400	80
447000	398	74
447394	402	78
447792	400	78
448186	396	80
448586	394	80
448990	398	74
449386	400	78
449792	398	66
450190	400	70
450576	396	78
450978	394	78
451378	398	68
451780	402	72
452168	398	78
452564	390	76
452954	392	82
453354	398	76
453748	394	80
454142	396	78
454540	396	72
454922	386	76
455322	392	68
455708	392	78
456106	392	62
456494	394	78
456894	396	68
457280	390	72
457664	388	80
458062	392	66
458454	392	70
458850	396	74
459242	392	72
459628	392	64
460020	390	66
460416	392	82
460802	394	84
461198	394	66
461596	388	66
461974	392	88
462364	390	90
462760	398	90
463158	390	78
463556	392	74
463938	390	80
464328	388	80
464710	388	88
465110	388	78
465496	400	90
465888	390	88
466296	394	74
466686	392	60
467062	388	86
467456	388	62
467852	394	80
468244	392	78
468640	394	76
469016	388	88
469418	390	62
469796	390	86
470188	390	84
470574	388	90
470978	388	78
471372	392	72
471754	388	76
472132	386	82
472528	386	76
472898	382	90
473294	396	88
473684	392	86
474050	364	84
474456	406	88
474856	386	74
475232	390	86
475622	388	82
476008	390	78
476402	386	78
476780	384	88
477166	384	84
477560	388	80
477940	376	88
478334	396	78
478714	388	84
479096	384	88
479478	360	90
479866	408	96
480238	370	96
480650	406	82
481032	380	84
481406	384	96
481794	384	90
482186	386	86
482574	390	84
482946	384	96
483330	382	94
483714	380	86
484104	386	74
484484	388	82
484870	384	86
485250	382	96
485644	382	82
486026	384	90
486406	388	90
486794	384	78
487172	384	84
487556	380	92
487954	386	80
488322	384	94
488710	388	96
489094	382	86
489470	382	90
489868	380	66
490238	382	88
490624	380	76
491000	382	88
491384	386	84
491762	382	92
492146	382	86
492534	378	82
492914	378	80
493290	380	84
493668	380	90
494054	386	78
494432	382	86
494816	382	88
495194	380	84
495576	382	88
495954	378	94
496338	380	86
496716	378	86
497096	384	90
497474	378	88
497862	376	72
498226	378	84
498610	378	90
498986	380	92
499364	382	92
499742	378	92
500122	376	92
500496	374	92
500878	382	90
501256	382	82
501638	380	92
502016	376	74
502396	378	88
502774	378	84
503162	378	62
503534	382	92
503912	382	94
504292	382	84
504676	378	90
505050	374	92
505432	384	94
505816	382	90
506200	380	84
506570	380	88
506962	372	82
507334	384	92
507716	386	92
508098	382	90
508482	382	80
508856	378	92
509236	380	94
509630	378	78
509998	382	74
510386	380	60
510758	378	84
511148	378	76
511524	376	74
511898	382	80
512274	382	84
512654	376	82
513034	374	76
513404	374	82
513778	376	84
514162	374	76
514542	384	78
514916	380	78
515290	374	78
515672	376	72
516042	376	80
516416	374	80
516796	376	76
517172	374	76
517548	374	64
517920	376	78
518292	376	82
518666	376	86
519044	366	76
519408	374	82
519786	380	68
520152	372	86
520534	368	76
520898	366	84
521272	374	80
521640	376	68
522020	372	76
522382	366	82
522760	368	74
523130	372	80
523494	372	82
523866	372	82
524236	368	68
524604	368	82
524974	372	84
525346	370	78
525722	370	76
526082	370	84
526444	364	84
526820	366	80
527186	370	84
527564	374	74
527928	362	54
528298	368	74
528658	366	70
529022	368	84
529392	372	84
529756	364	84
530122	364	72
530486	364	64
530856	370	74
531224	368	84
531582	362	82
531958	364	76
532314	362	86
532688	368	78
533046	370	80
533410	364	82
533780	364	78
534150	362	72
534512	362	76
534870	366	70
535244	366	76
535604	368	84
535974	366	78
536338	360	72
536702	366	78
537064	368	84
537440	370	72
537790	362	86
538166	364	72
538522	344	78
538892	388	84
539254	366	82
539616	360	66
539982	362	84
540344	368	86
540724	368	72
541076	362	84
541446	364	72
541800	362	86
542180	366	54
542542	364	76
542896	364	74
543262	362	64
543628	362	76
543980	362	66
544352	360	66
544708	370	70
545084	362	74
545432	358	86
545792	364	82
546162	366	72
546532	360	70
546886	364	84
547254	358	72
547610	362	84
547980	364	76
548338	360	80
548700	364	72
549058	360	80
549410	360	86
549778	358	64
550136	364	88
550496	364	90
550852	360	86
551228	360	76
551576	352	86
551940	368	90
552298	360	84
552666	366	84
553014	358	92
553386	356	74
553734	356	88
554100	362	72
554462	360	86
554824	362	72
555170	358	90
555532	356	90
555898	360	84
556266	360	78
556612	362	92
556968	358	88
557308	336	90
557688	380	92
558052	366	90
558412	358	84
558778	358	66
559124	354	82
559484	358	78
559846	360	82
560214	362	68
560562	360	74
560920	352	82
561276	356	74
561634	358	82
562004	362	74
562350	360	84
562706	354	82
563074	356	72
563418	354	66
563778	360	82
564132	358	84
564494	358	78
564848	354	72
565212	354	74
565522	306	60
565928	410	70
566274	356	84
566628	358	82
566984	350	82
567346	360	78
567706	356	74
568050	356	82
568400	352	70
568760	354	90
569120	356	82
569470	348	62
569826	358	66
570180	356	90
570530	354	86
570884	350	84
571238	352	88
571598	356	86
571944	358	80
572298	350	94
572658	346	78
573014	358	78
573366	356	74
573708	354	84
574064	346	86
574414	354	72
574772	356	86
575126	356	86
575472	348	78
575832	346	60
576176	354	88
576538	358	78
576880	350	90
577228	328	68
577590	370	66
577932	356	90
578292	356	88
578634	342	86
578988	350	70
579340	354	82
579686	354	88
580038	346	86
580386	348	68
580738	352	72
581088	348	88
581446	356	78
581786	350	68
582138	348	86
582494	346	64
582842	352	68
583200	354	76
583544	352	84
583894	348	80
584250	348	76
584596	348	66
584950	354	74
585290	354	88
585646	350	80
585990	348	86
586342	346	86
586692	350	70
587052	354	76
587390	350	84
587738	350	86
588088	348	90
588446	350	80
588778	342	66
589132	348	72
589484	350	78
589836	356	84
590178	350	86
590528	346	90
590886	344	82
591240	354	72
591570	348	92
591924	350	66
592268	340	90
592620	354	92
592976	350	84
593318	352	70
593658	340	94
594022	348	86
594358	350	94
594712	352	84
595054	346	92
595404	344	92
595762	350	70
596108	358	90
596454	350	94
596808	346	84
597168	348	64
597508	352	86
597850	350	94
598210	350	84
598554	346	84
598908	350	72
599248	342	82
599616	358	78
599948	354	82
600298	340	86
600640	348	88
601008	346	72
601340	352	88
601692	350	84
602044	350	84
602396	344	78
602742	344	76
603092	350	70
603442	350	70
603786	354	86
604146	354	78
604486	350	86
604846	348	78
605196	346	76
605538	350	78
605886	350	80
606250	358	76
606604	356	80
606954	354	82
607312	350	76
607664	352	76
608010	354	96
608372	356	76
608722	362	92
609088	358	84
609444	354	82
609786	354	94
610148	358	90
610510	360	94
610882	360	78
611230	364	90
611608	366	78
611954	362	96
612326	360	84
612690	358	78
613034	360	94
613396	362	96
613770	366	88
614134	366	90
614500	370	92
614870	370	88
615244	364	82
615608	360	78
615958	364	94
616340	366	86
616700	370	86
617064	374	96
617434	370	92
617800	364	92
618166	364	92
618532	368	96
618910	370	94
619278	374	92
619654	378	92
620028	372	92
620398	366	84
620760	366	96
621136	372	92
621512	376	86
621886	378	94
622256	376	96
622644	370	76
623000	366	92
623376	376	94
623754	376	88
624130	380	90
624516	378	82
624890	372	82
625254	372	88
625622	372	92
626002	380	90
626388	378	94
626764	382	92
627148	386	94
627528	380	94
627904	376	92
628282	378	92
628668	382	96
629048	384	96
629434	388	96
629816	386	98
630212	378	78
630592	380	82
630958	378	94
631344	388	98
631732	388	98
632132	390	84
632518	392	94
632912	392	90
633288	388	98
633694	384	80
634062	382	92
634448	388	96
634840	390	94
635234	392	92
635628	392	90
636024	392	94
636408	394	92
636808	394	88
637202	386	82
637586	382	82
637956	384	88
638352	394	94
638748	394	94
639144	396	88
639540	400	96
639934	398	98
640332	392	88
640722	394	96
641126	400	96
641522	398	94
641924	404	96
642328	400	92
642724	398	94
643128	400	94
643536	406	96
643938	406	98
644362	410	76
644750	406	94
645154	404	90
645556	404	98
645984	410	82
646384	410	92
646786	412	98
647200	408	92
647600	402	96
648006	402	92
648430	408	80
648822	408	96
649228	408	94
649630	404	94
650036	402	90
650436	402	94
650858	406	78
651248	410	98
651656	408	98
652070	406	86
652468	404	94
652870	400	94
653280	408	86
653692	412	92
654104	412	88
654528	410	80
654926	414	94
655332	410	98
655744	406	94
656144	404	92
656550	406	96
656962	410	96
657378	412	90
657788	414	100
658200	414	98
658608	410	100
659024	412	96
659436	412	90
659850	416	94
660274	424	92
660702	424	98
661124	426	98
661550	426	98
661976	424	96
662396	422	100
662816	418	90
663234	420	94
663666	428	98
664096	430	98
664526	430	96
664950	428	98
665376	428	100
665802	424	100
666224	422	100
666656	430	98
667090	432	92
667520	432	96
667948	432	100
668378	430	100
668808	426	98
669236	428	96
669676	436	96
670108	438	96
670544	436	98
670978	436	98
671412	434	100
671844	432	102
672280	434	100
672720	440	90
673164	444	98
673608	442	90
674048	440	94
674484	440	102
674920	436	102
675356	436	92
675794	436	96
676238	442	102
676680	442	98
677118	442	98
677558	440	100
677994	438	102
678436	436	96
678872	436	98
679314	444	92
679762	448	94
680214	450	94
680666	450	102
681110	446	90
681552	448	98
682002	448	100
682446	442	100
682886	442	102
683334	446	98
683786	452	100
684238	454	100
684694	454	94
685150	456	96
685604	454	96
686052	450	94
686496	444	94
686944	446	90
687388	446	96
687832	440	98
688278	444	92
688720	448	98
689164	442	92
689604	440	92
690048	446	94
690500	450	92
690952	450	94
691404	454	98
691852	450	98
692300	448	98
692748	446	96
693196	450	96
693652	454	98
694112	460	98
694572	458	92
695026	460	100
695486	458	98
695942	458	100
696400	454	96
696858	456	98
697326	468	92
697798	476	96
698278	476	90
698750	476	96
699226	474	98
699694	470	98
700158	466	98
700622	460	96
701088	466	96
701558	472	98
702034	474	94
702506	474	94
702982	474	96
703450	470	98
703918	468	92
704390	470	96
704866	476	96
705348	478	88
705828	480	88
706302	476	90
706774	472	92
707242	470	92
707708	464	92
708176	470	94
708660	480	86
709144	486	90
709636	488	86
710124	490	90
710612	488	90
711100	488	90
711580	482	94
712060	480	94
712536	476	88
713016	482	88
713504	484	88
713992	486	94
714488	490	84
714970	492	96
715462	486	84
715954	488	84
716448	496	86
716954	502	86
717450	508	92
717954	504	88
718454	498	88
718950	496	94
719446	498	94
719942	494	88
720432	492	90
720922	490	94
721408	484	86
721894	488	94
722402	508	94
722906	502	92
723414	506	92
723914	500	90
724410	498	90
724896	492	98
725386	490	96
725874	486	96
726364	492	98
726876	510	96
727388	510	96
727900	512	90
728412	512	92
728922	510	94
729424	504	98
729924	502	96
730416	492	98
730908	492	98
731396	488	96
731888	490	96
732388	498	92
732904	518	96
733404	502	98
733918	508	96
734418	506	98
734922	504	96
735424	500	88
735922	498	96
736426	502	96
736932	508	94
737442	508	96
737944	504	96
738450	504	94
738946	498	94
739454	506	90
739958	504	96
740466	508	92
740966	504	98
741472	502	90
741970	502	96
742478	504	94
742984	508	96
743494	510	98
744004	508	90
744512	506	92
745020	508	86
745560	530	86
746056	506	90
746572	516	90
747080	512	94
747592	510	90
748100	510	94
748612	508	88
749146	534	90
749694	540	78
750236	540	80
750774	538	78
751280	516	88
751796	518	94
752310	514	92
752816	504	88
753324	508	86
753822	504	98
754322	498	98
754818	498	96
755318	496	96
755810	494	96
756302	494	96
756794	490	96
757288	492	94
757798	510	96
758290	494	96
758798	506	96
759294	500	98
759796	500	94
760300	500	92
760792	496	92
761300	506	94
761824	524	94
762348	520	94
762866	522	94
763372	510	96
763880	508	98
764392	508	94
764922	526	90
765420	506	98
765932	512	98
766440	508	98
766948	506	96
767460	510	92
767972	516	98
768484	510	96
768992	508	94
769504	512	96
770038	528	90
770540	510	96
771056	512	94
771564	510	96
772076	512	96
772588	514	98
773106	518	96
773618	512	98
774130	512	96
774662	530	98
775174	512	94
775694	520	98
776216	520	96
776734	518	92
777246	518	96
777770	520	92
778320	548	94
778872	552	94
779424	552	92
779978	552	94
780508	534	96
781044	534	96
781572	530	96
782100	526	94
782654	550	90
783178	524	82
783732	552	90
784252	524	88
784792	530	80
785312	532	90
785846	534	92
786404	554	90
786966	556	80
787514	554	86
788070	556	92
788604	536	92
789154	538	82
789684	534	82
790246	558	80
790760	526	88
791316	546	84
791828	520	90
792368	544	96
792884	516	92
793404	522	96
793932	526	94
794472	542	94
795010	538	96
795554	540	88
796078	524	94
796618	542	96
797134	520	96
797656	522	94
798176	520	94
798710	534	96
799246	534	94
799788	536	86
800324	538	92
800860	538	94
801384	524	94
801922	540	96
802450	524	90
803008	548	78
803520	528	98
804058	532	94
804586	530	94
805148	550	84
805662	524	94
806194	536	96
806726	532	96
807258	530	90
807808	546	92
808348	542	92
808890	544	94
809418	530	96
809970	552	96
810500	530	94
811054	550	94
811580	528	94
812140	556	90
812662	528	96
813212	548	90
813740	530	96
814274	534	92
814836	558	88
815396	560	92
815960	564	90
816522	560	90
817076	556	94
817608	536	96
818144	536	94
818694	546	90
819246	540	80
819756	524	94
820284	528	96
820806	526	94
821330	520	94
821848	520	96
822368	522	96
822902	528	92
823408	508	96
823938	528	92
824440	508	98
824956	514	96
825466	510	96
825988	524	96
826514	522	90
827020	510	96
827556	530	92
828060	508	94
828588	528	94
829116	524	94
829642	526	94
830156	518	96
830680	520	92
831196	518	94
831716	520	92
832248	532	92
832784	536	94
833324	540	92
833868	540	86
834406	544	96
834934	528	94
835468	534	92
836000	532	94
836552	550	92
837102	550	92
837658	556	92
838212	554	94
838746	538	96
839308	558	92
839836	530	94
840376	538	86
840908	538	96
841450	538	92
842014	560	90
842574	562	90
843148	562	80
843708	576	98
844276	568	96
844848	568	92
845394	546	94
845942	548	92
846498	558	94
847032	532	92
847592	558	94
848126	536	92
848682	556	94
849208	528	92
849762	552	90
850314	552	92
850868	552	90
851418	550	90
851946	534	94
852504	554	92
853060	556	90
853616	556	94
854152	538	94
854696	544	92
855256	556	90
855808	554	92
856360	554	94
856912	552	96
857448	536	92
858002	552	90
858550	550	94
859104	552	92
859658	552	92
860208	552	94
860746	540	92
861292	546	94
861830	540	90
862386	556	92
862946	556	92
863510	564	92
864074	564	92
864640	566	94
865200	564	96
865760	556	90
866316	552	88
866868	556	90
867424	554	90
867968	550	96
868518	548	94
869064	546	94
869616	550	92
870170	548	88
870710	546	94
871256	544	90
871792	540	94
872320	526	94
872858	538	92
873378	524	94
873924	540	92
874464	542	90
875006	544	92
875552	544	90
876098	542	90
876636	542	92
877174	538	94
877716	542	90
878260	542	86
878800	542	94
879342	542	92
879878	538	94
880420	542	94
880976	542	80
881506	542	94
882046	540	90
882582	538	94
883122	528	80
883660	546	90
884208	548	88
884762	554	86
885318	554	86
885870	556	90
886422	554	94
886974	548	88
887514	544	92
888056	542	94
888604	548	92
889156	548	90
889702	548	92
890250	548	92
890794	544	94
891336	542	88
891876	542	92
892420	542	92
892970	550	92
893522	552	94
894080	558	90
894640	556	90
895192	554	94
895728	538	94
896282	554	94
896816	534	92
897372	556	92
897928	554	90
898482	554	92
899034	554	92
899586	552	94
900116	532	92
900668	546	92
901190	528	94
901726	534	86
902278	552	90
902844	554	82
903392	560	90
903956	564	90
904516	564	96
905082	562	94
905626	544	92
906170	544	92
906726	556	92
907282	552	88
907830	552	92
908366	536	92
908920	556	94
909456	532	92
909992	540	92
910548	552	92
911100	554	90
911654	556	94
912216	560	90
912774	560	96
913324	548	92
913872	550	92
914424	550	90
914988	562	90
915548	562	90
916110	562	88
916674	564	90
917236	566	96
917804	562	90
918348	546	92
918914	566	92
919474	560	92
920036	562	92
920600	566	94
921168	564	92
921710	546	94
922284	570	90
922822	542	92
923392	570	92
923960	566	92
924524	564	94
925090	566	92
925630	542	92
926200	566	92
926734	536	90
927302	566	86
927864	562	88
928426	564	92
928990	568	94
929568	562	80
930100	544	90
930668	566	90
931230	562	90
931792	564	88
932356	564	94
932900	546	94
933470	566	90
934032	562	90
934596	566	90
935164	566	90
935724	564	94
936268	544	94
936836	564	90
937394	560	92
937956	562	88
938518	562	92
939076	560	92
939620	544	96
940176	554	68
940734	556	86
941328	584	80
941904	586	90
942498	596	92
943090	590	92
943678	588	88
944260	582	88
944814	556	94
945370	558	94
945940	570	96
946508	568	92
947076	564	90
947620	548	94
948192	570	92
948736	544	92
949308	570	90
949874	566	88
950432	562	92
950992	556	86
951546	556	92
952082	536	92
952624	544	92
953184	556	90
953734	554	92
954292	554	90
954844	554	94
955378	536	90
955936	554	88
956490	554	88
957042	552	88
957590	552	94
958142	552	90
958690	546	90
959240	552	92
959796	554	92
960354	558	90
960912	556	88
961454	542	84
962010	548	82
962570	570	90
963142	572	90
963718	576	92
964302	582	90
964876	580	98
965456	578	92
966026	570	90
966600	570	88
967172	570	88
967718	552	96
968280	556	88
968848	572	92
969416	568	90
969980	564	92
970546	566	92
971090	544	90
971660	570	92
972196	538	92
972770	568	86
973328	560	88
973890	562	88
974452	564	92
975016	562	88
975574	562	92
976118	542	92
976694	574	90
977266	572	88
977836	574	94
978412	576	96
978960	550	96
979546	580	94
980094	548	90
980674	582	92
981248	574	92
981818	570	94
982384	568	94
982930	544	88
983498	568	88
984058	558	88
984614	556	88
985168	554	84
985722	556	88
986272	550	88
986824	550	90
987370	548	88
987920	550	88
988476	554	88
989030	558	88
989590	560	88
990128	536	90
990692	564	88
991224	534	92
991788	562	90
992344	556	88
992902	558	86
993458	558	92
994018	560	92
994558	540	92
995100	546	92
995640	540	96
[truncated: 358 more rows]
