# Supplementary material for: The characterization of the transit through the anaerobic threshold based on relationships between RR and QRS cardiac intervals
Source: PLoS One. 2019 May 15;14(5):e0216938. doi: 10.1371/journal.pone.0216938 (PMC6519807; doi:10.1371/journal.pone.0216938)
Supplement: S1 Dataset — The supporting information files include data from ECG analysis for all persons. (ZIP) [file pone.0216938.s001.zip › Data_RR_QRS/Person_6_Load_Time_RR_QRS.txt]

Load	Time	RR	QRS
0	650	884	80
25	60818	776	80
50	121092	760	74
75	180600	664	78
100	241126	604	78
125	300964	554	78
150	360578	524	88
175	420672	488	70
200	480416	440	82
225	540730	404	80
250	600638	378	84
0	661162	356	80
