# Supplementary material for: The characterization of the transit through the anaerobic threshold based on relationships between RR and QRS cardiac intervals
Source: PLoS One. 2019 May 15;14(5):e0216938. doi: 10.1371/journal.pone.0216938 (PMC6519807; doi:10.1371/journal.pone.0216938)
Supplement: S1 Dataset — The supporting information files include data from ECG analysis for all persons. (ZIP) [file pone.0216938.s001.zip › Data_RR_QRS/Person_6_Time_RR_QRS.txt]

Time	RR	QRS
650	884	80
1536	884	78
2442	904	82
3340	900	76
4200	862	80
5046	846	80
5878	834	82
6744	862	76
7632	888	76
8530	900	80
9410	880	78
10290	876	76
11184	894	74
12070	886	74
12884	822	84
13672	790	84
14474	794	76
15272	800	80
16092	818	76
16944	852	82
17818	870	72
18684	866	72
19540	862	78
20428	886	84
21328	900	76
22230	898	70
23114	890	80
23960	844	78
24794	828	66
25618	828	78
26472	860	82
27406	928	80
28376	974	86
29364	990	84
30338	968	80
31296	956	70
32204	914	78
33080	874	80
33942	858	72
34780	848	82
35652	866	74
36534	878	70
37474	944	74
38428	954	76
39354	924	74
40304	952	74
41258	950	72
42174	920	76
43028	854	78
43852	826	80
44684	830	78
45540	854	74
46430	890	74
47352	922	74
48296	946	76
49214	920	80
50126	910	78
51040	914	76
51972	930	82
52904	932	74
53844	942	74
54790	948	78
55706	914	78
56614	908	78
57516	902	78
58416	906	82
59244	822	74
60038	800	84
60818	776	80
61562	740	74
62294	736	80
63036	742	80
63780	746	78
64526	740	76
65294	768	78
66080	790	78
66866	782	78
67626	760	74
68394	770	78
69166	770	74
69926	766	84
70656	728	80
71380	722	78
72100	718	76
72816	718	78
73544	726	74
74258	714	76
74968	714	82
75708	742	82
76492	778	74
77324	836	82
78158	832	74
79008	850	78
79866	854	74
80696	838	82
81502	802	74
82306	802	74
83122	816	78
83912	802	82
84704	782	76
85498	792	72
86292	800	82
87104	804	74
87906	806	78
88682	786	86
89440	758	82
90190	744	78
90932	744	86
91698	764	84
92488	786	84
93274	788	82
94038	774	90
94820	776	84
95626	798	76
96430	804	76
97232	808	78
98038	800	76
98800	764	78
99536	740	82
100286	750	82
101052	758	68
101800	764	86
102562	754	82
103328	762	76
104116	784	72
104914	808	82
105724	798	70
106496	780	82
107234	744	88
107984	746	80
108734	754	88
109516	780	82
110288	766	78
111054	766	74
111832	778	80
112620	790	82
113402	780	76
114158	756	78
114906	746	78
115650	744	76
116420	772	76
117196	780	80
118008	806	78
118794	794	84
119566	766	76
120328	762	72
121092	760	74
121834	746	76
122572	738	76
123292	726	82
124030	728	68
124752	732	86
125468	712	82
126176	714	86
126892	714	80
127614	724	84
128324	710	88
129030	698	80
129736	704	78
130442	706	74
131142	706	86
131834	692	76
132524	694	86
133228	696	72
133934	704	76
134630	696	74
135324	694	74
136032	708	74
136752	720	74
137494	746	82
138248	748	76
138980	740	80
139706	724	78
140424	724	86
141156	720	76
141876	722	76
142570	706	86
143272	694	80
143968	694	80
144670	700	72
145374	712	84
146090	716	80
146806	716	86
147516	714	82
148228	700	74
148904	680	80
149586	678	82
150282	700	80
150994	714	78
151740	744	76
152454	722	90
153166	712	80
153896	718	72
154616	726	90
155346	724	76
156050	708	78
156730	688	82
157422	680	70
158096	676	78
158770	678	82
159436	666	84
160112	670	76
160792	678	78
161486	696	74
162194	708	70
162884	694	82
163590	702	76
164304	714	78
165018	716	72
165714	700	82
166414	696	78
167108	692	72
167798	692	76
168474	680	86
169148	668	72
169798	654	82
170452	654	78
171108	660	84
171782	672	84
172462	676	74
173132	670	78
173798	676	88
174498	688	72
175194	700	82
175874	684	84
176556	678	78
177228	674	84
177908	678	78
178592	682	78
179262	676	82
179936	670	76
180600	664	78
181276	674	78
181952	678	82
182624	670	78
183288	668	82
183964	672	76
184650	682	80
185316	678	86
185998	672	78
186668	672	80
187346	678	80
188024	676	72
188696	672	74
189364	668	72
190028	666	76
190688	666	86
191356	670	86
192024	658	78
192686	662	78
193346	668	80
194026	670	72
194702	676	74
195370	668	72
196026	658	76
196676	658	80
197352	664	74
198008	666	84
198670	658	80
199314	650	80
199964	644	78
200610	644	74
201262	658	80
201924	658	82
202578	652	76
203218	644	80
203868	654	86
204546	670	78
205222	676	72
205880	660	76
206536	658	78
207184	648	80
207826	650	82
208488	656	82
209140	652	84
209778	644	86
210424	640	82
211062	640	86
211720	650	72
212376	654	74
213014	644	78
213656	636	74
214288	634	76
214930	638	74
215564	652	84
216206	640	90
216842	628	80
217476	630	76
218100	632	82
218736	638	86
219366	632	90
220000	628	84
220624	624	86
221256	630	86
221898	638	80
222528	634	80
223152	624	80
223776	618	74
224382	620	84
225020	628	76
225650	634	78
226278	634	88
226912	620	76
227530	620	74
228138	616	84
228762	618	78
229392	630	76
230020	632	84
230654	630	82
231270	618	78
231892	618	74
232516	624	76
233134	626	82
233756	624	86
234376	612	82
234986	612	76
235596	616	84
236226	618	78
236846	622	78
237448	614	88
238056	608	90
238678	612	84
239306	620	70
239914	614	78
240522	608	76
241126	604	78
241730	604	80
242332	610	84
242946	612	84
243558	610	76
244162	600	74
244760	604	82
245374	610	78
245994	616	72
246602	618	86
247218	610	76
247822	610	84
248436	612	82
249050	608	74
249652	602	76
250242	592	78
250830	588	74
251412	586	88
252002	588	76
252594	588	74
253178	584	76
253758	580	76
254336	584	80
254916	586	88
255524	594	70
256112	598	80
256718	602	76
257316	596	78
257916	596	74
258494	590	88
259100	602	82
259702	600	84
260300	604	88
260906	602	84
261506	600	84
262102	594	80
262704	602	78
263320	610	78
263932	612	70
264530	602	76
265128	598	82
265734	604	74
266336	606	82
266938	608	82
267548	600	74
268134	592	82
268732	590	72
269316	594	84
269912	592	82
270508	592	78
271090	590	86
271686	590	70
272282	592	72
272874	596	74
273466	596	80
274064	594	76
274644	588	86
275236	588	80
275836	594	74
276430	600	78
277030	600	82
277634	594	74
278210	588	80
278802	584	74
279384	584	78
279972	586	72
280548	584	82
281128	576	76
281708	572	70
282278	574	74
282854	576	74
283422	574	80
283994	568	82
284566	570	78
285130	572	84
285708	576	82
286282	576	82
286856	576	84
287436	568	72
288006	570	78
288574	570	78
289140	572	76
289714	568	76
290270	566	84
290834	560	80
291392	558	82
291960	562	76
292524	572	84
293104	574	78
293678	574	80
294250	574	78
294816	566	82
295382	564	80
295950	564	78
296510	564	84
297076	564	78
297632	558	74
298184	558	84
298746	552	74
299296	554	82
299854	558	82
300404	554	84
300964	554	78
301512	554	82
302064	554	80
302622	558	84
303172	552	82
303728	546	78
304266	548	84
304820	550	90
305372	548	80
305908	542	88
306458	544	78
307000	542	80
307534	542	78
308074	540	88
308616	542	86
309158	536	82
309688	536	86
310224	536	90
310764	534	84
311300	540	82
311836	536	86
312378	534	80
312912	534	72
313438	534	80
313986	540	74
314510	536	88
315060	538	74
315596	538	76
316128	538	88
316676	540	82
317210	542	84
317744	538	90
318282	536	86
318820	532	82
319360	532	76
319886	536	82
320416	530	82
320948	530	78
321472	526	82
321980	502	74
322526	552	82
323054	528	82
323578	526	84
324108	528	76
324638	526	78
325168	530	78
325700	530	76
326226	530	78
326754	528	78
327288	530	76
327820	532	76
328360	544	80
328900	542	82
329442	542	80
329982	538	82
330522	538	82
331064	540	82
331608	542	74
332142	538	78
332678	536	78
333206	536	84
333746	532	80
334278	534	80
334802	532	88
335340	530	72
335874	526	76
336390	526	82
336918	528	78
337450	526	78
337984	534	74
338512	528	78
339030	526	86
339558	528	86
340088	526	82
340620	532	80
341154	528	72
341680	528	80
342200	528	78
342726	526	84
343258	526	82
343788	528	76
344316	530	80
344842	526	80
345362	526	86
345892	522	80
346412	526	84
346934	522	78
347458	518	74
347968	516	78
348482	510	78
349004	516	76
349506	516	88
350024	514	78
350532	512	88
351044	512	88
351568	516	78
352088	518	78
352610	524	78
353128	524	88
353662	524	74
354186	526	84
354718	538	82
355262	542	84
355800	538	84
356338	536	80
356868	536	84
357406	536	84
357940	534	84
358472	534	84
359010	530	80
359528	526	86
360050	522	84
360578	524	88
361112	526	72
361630	528	82
362156	524	82
362674	522	84
363206	526	74
363732	524	78
364256	528	78
364780	528	84
365304	528	86
365842	526	72
366354	524	92
366886	526	76
367410	526	82
367946	526	70
368460	524	80
368986	522	82
369506	518	76
370024	518	72
370540	514	80
371058	516	74
371566	518	82
372084	514	80
372598	512	82
373108	512	80
373618	510	82
374138	512	68
374642	512	80
375152	508	74
375656	504	90
376160	504	76
376670	508	76
377172	506	82
377684	506	74
378188	506	76
378692	502	70
379194	508	76
379704	510	80
380212	510	84
380724	508	74
381234	508	76
381736	508	84
382246	506	82
382758	510	78
383264	508	78
383772	506	80
384274	506	82
384778	506	82
385292	510	74
385794	506	86
386298	506	86
386806	504	80
387308	504	86
387818	510	78
388332	504	76
388826	504	78
389332	498	76
389826	498	78
390324	498	76
390828	500	76
391320	496	76
391816	498	78
392314	496	78
392808	496	74
393296	496	84
393806	496	72
394304	498	74
394790	498	82
395292	490	78
395776	492	82
396276	494	76
396758	492	82
397252	490	82
397746	492	72
398236	492	76
398722	486	82
399212	490	80
399706	486	74
400194	488	72
400676	490	80
401162	488	80
401646	484	82
402132	486	82
402614	482	82
403100	484	82
403596	486	72
404076	488	72
404566	486	80
405056	488	72
405536	482	76
406016	482	76
406496	482	78
406978	480	78
407464	484	74
407944	482	80
408432	486	76
408912	484	80
409396	484	80
409884	484	76
410368	484	74
410724	480	90
411340	482	76
411828	490	78
412318	488	72
412810	486	72
413288	486	78
413782	492	76
414124	488	90
414266	466	54
414694	496	52
415122	472	90
415260	484	68
415766	498	70
415886	480	90
416254	486	86
416746	490	82
417246	492	74
417698	492	112
418226	490	76
418710	490	80
419210	490	72
419692	488	68
420172	486	84
420672	488	70
421136	486	80
421636	488	82
422134	488	70
422616	486	74
423102	484	76
423572	480	82
424064	480	70
424540	482	76
425022	478	76
425496	480	78
425968	474	86
426454	478	70
426924	476	80
427394	474	82
427868	472	80
428344	476	82
428822	470	72
429288	468	76
429748	466	84
430208	468	90
430690	466	76
431160	466	70
431620	464	70
432080	462	78
432538	462	82
432994	458	82
433454	462	80
433922	460	56
434382	460	78
434834	458	86
435300	458	72
435746	454	82
436200	456	82
436664	456	78
437128	458	68
437568	458	86
438040	458	72
438496	454	74
438948	452	76
439400	454	76
439838	454	90
440312	456	74
440768	456	74
441222	456	72
441672	456	80
442132	456	78
442584	456	80
443040	456	80
443494	452	80
443958	452	70
444404	456	78
444858	454	78
445312	454	74
445760	452	82
446210	452	80
446670	452	72
447118	450	80
447572	452	70
448024	452	76
448478	454	72
448928	450	72
449374	450	78
449830	452	76
450278	450	78
450732	452	72
451184	452	74
451630	448	78
452078	452	80
452542	454	64
452984	454	82
453442	454	80
453898	452	74
454350	452	76
454802	452	74
455252	450	74
455692	448	84
456140	450	84
456596	450	78
457040	448	82
457488	448	84
457942	448	76
458390	448	68
458830	442	78
459266	444	86
459712	444	84
460156	444	84
460606	438	72
461036	440	84
461478	440	78
461912	436	82
462356	442	80
462792	440	84
463226	440	94
463678	442	78
464120	440	74
464556	440	84
464994	438	80
465434	442	82
465872	440	86
466316	438	82
466752	440	86
467198	444	84
467640	442	82
468080	438	82
468522	444	80
468960	444	82
469412	442	74
469856	438	72
470290	440	78
470726	440	82
471160	442	86
471608	438	82
472056	440	72
472494	440	74
472926	438	82
473362	440	80
473804	438	80
474242	440	82
474680	440	82
475128	440	74
475558	440	88
476000	438	82
476444	442	78
476890	444	80
477338	440	70
477764	442	84
478216	438	74
478650	442	76
479100	444	74
479528	440	84
479970	440	86
480416	440	82
480856	444	82
481304	438	68
481732	440	86
482176	442	80
482612	440	84
483060	436	78
483500	442	74
483936	442	86
484390	440	68
484820	438	76
485258	444	80
485702	440	78
486142	440	78
486578	436	80
487018	440	78
487454	438	80
487896	436	78
488336	438	74
488772	436	72
489208	438	68
489638	434	80
490080	438	74
490518	438	72
490944	434	80
491390	434	70
491818	434	76
492250	434	76
492686	432	76
493126	434	68
493548	432	78
493974	430	82
494404	432	80
494836	430	90
495264	428	82
495694	430	80
496136	430	70
496558	428	76
496982	430	84
497426	432	64
497850	428	72
498272	426	76
498698	426	76
499124	428	80
499548	426	84
499986	426	70
500402	428	80
500828	428	82
501258	426	80
501692	424	72
502118	426	70
502544	426	70
502954	424	86
503384	428	78
503818	426	72
504232	422	82
504662	426	76
505080	424	82
505508	422	76
505926	426	80
506362	424	72
506780	426	78
507204	422	78
507624	422	78
508048	422	66
508474	422	72
508898	422	72
509312	424	82
509738	422	78
510162	422	76
510592	422	66
511006	420	76
511428	422	74
511846	418	76
512262	420	80
512682	424	80
513100	420	82
513530	420	74
513946	418	76
514372	422	74
514784	418	80
515208	420	72
515624	420	80
516058	422	66
516468	420	74
516888	420	74
517316	418	66
517722	420	80
518140	416	80
518564	418	72
518978	418	78
519392	416	78
519816	416	70
520226	416	76
520640	418	80
521058	412	78
521474	416	76
521890	416	76
522300	414	80
522714	418	82
523134	410	80
523538	414	86
523956	410	72
524368	414	82
524784	412	50
525184	412	90
525596	412	88
526022	410	74
526426	412	86
526832	414	86
527250	412	82
527666	412	54
528082	416	76
528496	410	76
528908	412	70
529310	412	86
529730	410	74
530130	412	84
530544	412	84
530960	414	84
531364	412	86
531780	408	82
532192	410	76
532608	410	46
533006	406	78
533418	408	76
533822	408	80
534232	408	78
534636	408	80
535052	406	74
535448	406	82
535852	406	80
536262	406	76
536672	410	74
537084	406	72
537478	408	86
537886	404	84
538292	406	84
538700	406	84
539104	404	78
539508	406	84
539918	408	80
540328	406	74
540730	404	80
541146	406	68
541550	406	72
541944	406	82
542360	406	68
542770	408	72
543176	406	74
543574	406	80
543986	404	72
544386	404	76
544790	404	74
545192	404	74
545600	404	74
546004	406	74
546408	404	74
546814	404	76
547216	404	76
547616	406	82
548024	402	74
548428	408	80
548838	408	80
549246	404	78
549628	406	72
550052	402	78
550454	404	76
550854	402	78
551256	404	80
551662	402	78
552060	402	78
552466	400	76
552866	400	76
553270	398	72
553660	406	84
554078	404	70
554470	402	80
554874	398	76
555268	400	84
555662	400	86
556078	398	72
556466	402	84
556870	402	80
557264	396	84
557664	398	82
558064	400	82
558462	398	82
558862	396	78
559254	400	84
559664	400	74
560058	396	78
560452	398	84
560846	396	82
561252	396	72
561640	394	82
562050	400	74
562444	394	68
562838	396	70
563230	396	74
563630	398	70
564022	394	76
564418	396	76
564804	396	86
565210	394	74
565596	394	80
566006	396	68
566388	394	78
566788	394	74
567176	390	80
567570	394	78
567966	392	72
568364	398	70
568758	394	72
569146	394	78
569542	394	80
569936	394	76
570324	392	80
570718	392	80
571120	394	68
571512	394	74
571904	394	68
572300	392	66
572684	392	80
573078	392	80
573474	394	74
573864	394	84
574266	392	74
574652	390	80
575036	390	82
575434	390	72
575820	394	78
576214	392	74
576604	392	76
576996	390	76
577386	394	72
577786	390	72
578176	394	68
578570	390	78
578950	390	84
579352	396	84
579748	394	68
580126	390	90
580524	394	82
580914	390	86
581304	390	82
581690	390	84
582094	392	72
582476	392	76
582872	392	78
583256	388	82
583650	388	76
584038	392	76
584430	392	76
584828	390	70
585220	390	66
585596	388	76
585992	390	74
586378	390	76
586780	392	70
587162	390	76
587560	390	70
587936	390	78
588334	388	70
588716	392	78
589112	390	74
589508	390	70
589890	388	76
590276	386	74
590670	390	70
591062	392	72
591446	386	76
591834	386	76
592218	388	82
592600	384	82
592998	390	70
593376	388	78
593766	382	80
594148	382	76
594530	388	76
594918	382	72
595302	386	80
595692	384	70
596072	382	76
596452	382	74
596838	384	70
597218	384	72
597604	382	74
597984	382	72
598360	384	82
598740	376	80
599122	386	80
599502	380	78
599894	378	72
600266	380	78
600638	378	84
601024	380	70
601398	382	86
601786	378	74
602160	380	74
602540	380	80
602914	376	78
603300	380	74
603672	382	84
604058	378	80
604432	380	80
604810	374	78
605190	376	72
605572	380	72
605940	378	86
606324	378	76
606704	378	74
607070	374	80
607446	376	84
607828	378	72
608202	376	84
608580	374	80
608948	374	86
609328	376	82
609698	374	84
610076	378	82
610470	376	62
610826	374	84
611206	372	70
611576	374	80
611956	370	70
612324	376	78
612702	374	76
613072	372	76
613442	372	78
613814	372	78
614186	370	78
614560	376	78
614930	370	80
615306	372	76
615680	372	74
616048	370	74
616414	372	82
616786	372	76
617162	370	72
617540	368	48
617890	370	82
618268	372	76
618638	374	78
619016	368	70
619382	366	72
619748	372	76
620116	368	80
620488	372	78
620860	376	80
621232	364	74
621612	370	64
621968	370	78
622332	368	76
622708	370	74
623074	368	76
623444	370	82
623812	368	78
624182	370	74
624548	370	82
624926	366	70
625280	370	78
625656	368	82
626024	370	76
626400	366	68
626760	362	72
627132	368	70
627502	372	66
627862	366	78
628236	366	70
628594	366	78
628962	364	74
629322	366	80
629694	370	80
630058	368	72
630428	362	74
630788	368	80
631160	362	70
631514	370	80
631882	362	80
632254	370	76
632628	364	70
632982	362	80
633348	368	78
633716	364	74
634080	370	78
634426	366	78
634822	364	72
635186	366	72
635552	364	68
635898	366	88
636276	366	80
636648	370	72
637016	362	66
637386	368	62
637742	362	54
638106	364	82
638474	370	74
638834	368	80
639206	362	76
639566	364	72
639940	364	64
640292	364	76
640660	366	74
641030	364	68
641384	362	76
641740	362	82
642100	364	86
642476	362	78
642834	362	98
643200	366	82
643558	364	84
643916	360	86
644294	366	72
644656	362	72
645008	360	86
645370	362	80
645734	362	80
646092	362	84
646446	362	84
646824	362	96
647192	360	74
647536	362	84
647898	356	80
648262	364	84
648616	364	86
648994	358	70
649344	360	82
649706	360	76
650062	362	84
650420	360	82
650788	362	80
651152	358	76
651502	356	80
651866	360	78
652222	360	80
652582	360	80
652938	356	78
653290	358	86
653646	356	86
654018	358	70
654366	360	84
654728	360	76
655084	356	84
655444	356	56
655794	356	80
656150	362	86
656516	358	78
656876	358	82
657232	358	82
657590	356	80
657952	360	80
658318	358	74
658664	358	80
659026	356	76
659386	356	72
659734	360	78
660090	358	82
660458	354	74
660804	354	82
661162	356	80
661512	356	86
661884	358	68
662226	352	80
662582	354	80
662948	354	40
663304	356	40
663650	358	78
664024	354	58
664374	358	66
664712	356	86
665440	716	48
665812	358	58
666166	360	66
666516	360	72
666892	360	58
667240	360	44
667612	364	58
667970	360	44
668312	362	84
668692	362	66
669418	728	42
669788	362	58
670132	366	84
670504	366	78
670880	366	80
671242	366	82
671618	368	64
671968	368	80
672336	370	82
672718	368	82
673088	370	68
673458	370	86
673820	368	72
674200	370	66
674558	372	80
674946	372	66
675310	372	70
675684	374	72
676062	374	66
676436	372	66
676806	372	66
677180	374	68
677554	372	66
677924	374	68
678302	372	64
678670	372	64
679040	374	68
679418	374	72
679798	374	66
680166	376	66
680542	370	64
680914	378	70
681282	376	76
681660	376	76
682044	376	70
682428	380	64
682786	374	80
683168	380	76
683550	380	76
683926	380	78
684314	380	68
684700	380	64
685072	380	80
685462	382	66
685844	382	62
686226	382	66
686606	384	72
686992	382	62
687376	386	74
687762	386	76
688152	386	64
688532	386	42
688924	386	64
689308	388	64
689694	388	70
690086	388	66
690472	388	68
690854	390	74
691252	388	66
691632	390	72
692030	390	72
692422	392	66
692810	390	68
693206	394	76
693588	390	74
693976	396	80
694388	396	70
694782	394	70
695180	398	78
695568	398	78
695978	396	64
696374	398	62
696768	396	64
697164	396	64
697552	396	74
697956	396	70
698350	398	68
698750	396	68
699148	398	74
699546	398	66
699948	402	72
700346	400	68
700750	404	66
701154	402	74
701550	404	74
701964	408	74
702372	408	76
702776	408	86
703196	408	58
703590	410	74
704010	410	70
704416	414	82
704836	414	68
705242	412	74
705662	414	64
706084	414	58
706494	414	64
706904	414	66
707320	416	68
707730	418	86
708156	418	68
708576	418	66
708986	420	76
709408	420	72
709840	426	66
710266	426	66
710692	426	76
711118	426	66
711554	428	54
711964	428	72
712402	430	68
712836	434	64
713270	432	66
713694	432	70
714142	432	58
714574	430	32
714992	426	64
715410	428	76
715844	426	64
716262	424	70
716684	424	76
717118	426	74
717534	424	70
717968	426	82
718390	428	84
718816	428	72
719254	430	66
719676	432	72
720084	404	72
720552	464	72
720998	444	74
721430	442	76
721878	442	72
722312	444	80
722762	446	76
723218	448	68
723656	452	82
724106	450	84
724572	452	70
725008	450	82
725476	452	70
725922	454	78
726384	454	70
726838	456	74
727290	454	74
727736	456	78
728204	454	78
728654	460	76
729124	462	72
729578	464	80
730040	462	78
730510	460	68
730960	458	78
731422	460	74
731892	462	70
732354	464	68
732818	464	66
733276	462	74
733744	462	70
734196	464	80
734672	468	70
735142	468	68
735604	472	78
736082	468	68
736550	468	68
737010	468	76
737478	468	76
737950	470	74
738422	472	76
738898	472	70
739368	468	66
739828	470	80
740298	468	78
740776	472	68
741250	472	68
741720	470	70
742188	470	72
742654	472	76
743128	472	76
743612	478	70
744092	480	70
744570	478	72
745048	480	72
745530	480	70
746008	486	76
746502	488	72
746994	490	70
747486	492	70
747972	488	72
748456	486	74
748938	486	76
749434	488	68
749918	484	70
750408	490	66
750888	488	78
751384	486	70
751856	484	76
752332	476	78
752812	474	74
753290	474	68
753766	476	66
754238	474	70
754710	476	74
755180	474	78
755670	480	70
756154	484	68
756632	488	80
757128	488	68
757614	486	70
758098	486	72
758582	482	70
759066	482	70
759544	478	68
760024	480	70
760506	484	70
760992	484	68
761472	482	72
761954	480	70
762434	480	68
762908	480	76
763392	478	66
763874	482	70
764358	484	68
764844	488	72
765334	490	72
765826	492	72
766326	498	70
766830	506	72
767340	514	74
767860	520	76
768382	520	74
768896	514	70
769412	516	70
769920	504	72
770422	504	72
770918	498	74
771406	496	78
771910	494	70
772406	496	72
772902	504	80
773406	506	82
773922	508	74
774432	510	74
774948	516	74
775470	524	76
776000	530	74
776536	532	74
777062	534	78
777588	528	80
778124	526	72
778640	520	76
779160	520	76
779678	518	76
780194	514	74
780702	512	78
781216	512	74
781732	514	74
782252	520	74
782772	522	76
783292	520	76
783810	520	78
784336	524	74
784864	526	74
785392	532	78
785932	534	74
786466	534	72
786992	532	78
787528	534	76
788064	536	76
788608	542	74
789148	540	76
789684	540	78
790220	536	80
790758	536	78
791294	538	78
791844	544	72
792378	542	78
792916	536	80
793458	540	76
794000	544	78
794554	550	72
795106	552	74
795652	548	76
796196	544	78
796740	546	78
797284	544	78
797838	550	74
798388	550	76
798932	548	78
799478	546	78
800032	550	74
800586	554	74
801144	558	74
801700	556	74
802248	552	78
802800	550	76
803346	550	80
803902	552	76
804452	552	78
805002	548	76
805542	544	80
806088	544	78
806638	546	76
807192	556	76
807750	556	76
808308	556	74
808862	556	76
809422	560	76
809990	572	80
810568	576	78
811138	572	78
811706	566	78
812272	566	78
812834	564	76
813402	564	74
813964	560	74
814514	554	78
815058	546	80
815606	546	76
816150	544	76
816690	544	80
817236	544	80
817784	544	76
818316	540	84
818858	540	82
819406	540	74
819936	534	78
820470	534	78
821000	532	78
821536	534	78
822074	536	74
822604	534	80
823136	534	82
823678	536	76
824212	536	78
824754	540	74
825292	538	76
825828	538	78
826360	536	80
826904	540	76
827440	538	76
827982	542	78
828530	546	78
829078	548	76
829622	546	78
830172	548	76
830726	554	76
831282	558	78
831846	560	74
832408	562	74
832964	560	76
833520	554	76
834072	554	80
834628	552	74
835172	548	78
835722	550	78
836264	544	80
836812	544	76
837356	546	80
837902	548	80
838460	556	78
839024	562	76
839592	566	74
840152	564	80
840716	562	78
841282	568	78
841852	568	76
842420	570	78
842990	566	74
843552	564	76
844112	560	80
844672	562	80
845234	562	78
845798	564	78
846360	564	80
846924	562	76
847484	562	78
848052	566	78
848620	568	78
849190	572	78
849768	572	74
850330	570	82
850906	570	76
851478	572	76
852054	576	74
852632	576	72
853202	572	72
853772	570	74
854338	566	74
854904	566	76
855468	566	76
856034	564	76
856592	560	78
857156	558	74
857710	556	74
858264	554	74
858820	556	74
859378	560	74
859944	564	74
860508	566	74
861072	562	74
861624	560	82
862188	558	76
862748	558	72
863304	558	74
863864	560	74
864420	556	78
864978	558	76
865540	564	78
866108	566	78
866682	574	76
867252	572	78
867818	568	80
868390	568	78
868952	566	78
869516	562	80
870080	564	80
870644	560	74
871196	558	80
871754	554	76
872304	552	80
872858	552	78
873408	548	74
873952	546	78
874494	548	84
875050	552	76
875608	554	74
876166	562	78
876736	570	76
877306	570	80
877878	568	76
878442	566	78
879004	566	80
879570	562	76
880142	570	48
880706	568	78
881276	572	80
881850	568	76
882412	564	72
882970	558	76
883522	550	76
884064	542	74
884598	538	80
885134	536	80
885672	536	74
886208	536	74
886748	544	78
887306	556	78
887876	566	76
888450	578	78
889036	582	76
889624	592	78
890230	604	76
890834	608	78
891438	602	76
892034	596	80
892630	594	76
893218	588	76
893804	584	74
894380	576	76
894948	572	78
895514	568	80
896082	566	78
896646	562	76
897204	558	76
897764	558	76
898326	560	72
898884	562	76
899446	560	76
900006	564	76
900570	564	80
901140	570	80
901716	574	74
902290	572	74
902858	572	76
903434	570	70
903988	568	84
904550	558	82
905110	556	78
905666	556	78
906222	558	80
906784	558	74
907344	560	78
907906	562	76
908470	566	76
909038	566	78
909602	566	76
910164	562	78
910728	562	76
911290	562	76
911852	564	74
912416	562	72
912974	560	76
913538	560	74
914096	564	80
914666	566	74
915238	574	78
915820	582	78
916406	586	78
916992	586	76
917578	584	76
918154	580	80
918732	574	76
919298	570	78
919862	560	72
920420	558	74
920976	554	72
921526	552	76
922076	550	76
922628	552	74
923186	556	72
923744	560	76
924312	568	76
924886	578	76
925464	576	78
926046	580	76
926620	578	76
927202	580	78
927784	580	74
928364	580	76
928946	582	76
929526	582	78
930102	578	80
930680	578	78
931264	582	74
931846	582	74
932428	582	78
933018	588	76
933606	590	82
934192	588	80
934778	586	78
935366	588	76
935956	586	76
936546	590	72
937134	588	74
937714	586	78
938298	580	78
938876	576	80
939446	572	78
940020	572	76
940590	572	78
941158	572	82
941734	572	78
942310	576	76
942892	580	74
943474	584	76
944056	582	78
944636	582	78
945222	584	76
945804	582	78
946384	584	80
946970	582	76
947546	578	78
948126	578	78
948704	578	76
949280	578	78
949864	582	76
950448	584	76
951028	580	78
951608	580	78
952186	580	82
952770	580	76
953350	582	74
953934	582	74
954514	580	74
955090	580	78
955670	578	80
956250	580	74
956828	580	76
957408	582	80
957996	582	78
958570	578	78
959146	574	80
959722	574	72
960290	570	74
960860	572	78
961430	570	76
962000	568	76
962570	568	74
963140	570	74
963706	570	76
964280	572	74
964854	572	76
965428	572	72
965996	572	74
966562	570	78
967140	574	74
967712	570	76
968286	574	76
968858	572	74
969430	572	74
969998	572	78
970574	572	74
971146	572	76
971722	574	72
972292	574	76
972862	572	80
973438	572	76
974008	570	76
974574	568	74
975134	564	80
975706	564	72
976264	560	72
976752	562	72
977380	566	82
977954	562	74
978510	560	78
979068	558	78
979624	558	80
980190	558	74
980750	558	72
981308	562	76
981874	568	78
982448	570	72
983018	570	72
983582	568	76
984152	570	76
984722	570	76
985298	572	74
985870	576	76
986450	580	74
987036	584	76
987626	588	74
988212	588	74
988800	588	74
989390	590	72
989976	590	78
990570	592	76
991164	592	72
991754	592	76
992346	594	78
992944	594	76
993532	588	76
994110	584	80
994692	580	80
995268	578	78
995852	578	76
996438	584	72
997022	586	72
997608	588	74
998200	592	74
998794	594	74
999388	590	72
999972	588	74
1000558	584	74
1001136	580	76
1001716	580	76
1002296	582	78
1002884	582	72
1003466	586	74
1004056	588	74
1004648	592	76
1005238	588	72
1005818	584	78
1006402	584	76
1006982	582	74
1007570	584	74
1008154	586	76
1008742	586	74
1009330	588	74
1009916	588	76
1010502	582	72
1011076	576	74
1011644	568	74
1012206	564	74
1012766	560	74
1013330	562	74
1013894	562	72
1014456	562	72
1015020	566	74
1015588	566	72
1016152	566	74
1016714	564	78
1017286	568	74
1017856	572	74
1018430	576	76
1019008	580	76
1019596	584	74
1020182	586	72
1020762	584	76
1021344	582	78
1021924	580	76
1022508	580	72
1023082	576	74
1023658	574	74
1024232	576	76
1024806	570	72
1025368	566	76
1025932	566	78
1026502	566	74
1027076	570	70
1027646	574	74
1028220	578	76
1028806	580	72
1029380	580	76
1029960	578	74
1030540	578	72
1031116	576	74
1031690	576	74
1032264	574	74
1032840	574	76
1033412	570	74
1033978	568	76
1034542	566	74
1035116	568	70
1035684	570	70
1036254	572	74
1036832	578	72
1037412	580	74
1037988	578	76
1038568	582	78
1039154	582	74
1039738	584	74
1040324	586	72
1040908	584	76
1041492	584	78
1042072	582	76
1042656	582	74
1043236	582	76
1043816	580	76
1044402	582	72
1044986	584	72
1045560	582	78
1046146	580	74
[truncated: 367 more rows]
