# Supplementary material for: The characterization of the transit through the anaerobic threshold based on relationships between RR and QRS cardiac intervals
Source: PLoS One. 2019 May 15;14(5):e0216938. doi: 10.1371/journal.pone.0216938 (PMC6519807; doi:10.1371/journal.pone.0216938)
Supplement: S1 Dataset — The supporting information files include data from ECG analysis for all persons. (ZIP) [file pone.0216938.s001.zip › Data_RR_QRS/Person_7_Load_Time_RR_QRS.txt]

Load	Time	RR	QRS
0	1406	696	72
25	60968	648	70
50	121186	606	80
75	180726	608	76
100	240846	540	78
125	300754	540	68
150	360592	480	82
175	420636	464	64
200	480632	426	70
225	540534	412	88
250	600760	418	74
275	660714	358	60
300	720640	364	86
0	781054	338	62
