# Supplementary material for: The characterization of the transit through the anaerobic threshold based on relationships between RR and QRS cardiac intervals
Source: PLoS One. 2019 May 15;14(5):e0216938. doi: 10.1371/journal.pone.0216938 (PMC6519807; doi:10.1371/journal.pone.0216938)
Supplement: S1 Dataset — The supporting information files include data from ECG analysis for all persons. (ZIP) [file pone.0216938.s001.zip › Data_RR_QRS/Person_7_Time_RR_QRS.txt]

Time	RR	QRS
1406	696	72
2104	698	72
2780	678	74
3450	668	70
4122	668	66
4794	674	66
5472	682	78
6162	688	84
6852	690	76
7534	682	72
8238	702	66
8934	694	64
9626	696	76
10302	680	78
10970	668	72
11632	662	74
12300	666	74
12976	676	70
13660	686	72
14354	692	76
15044	694	78
15726	682	76
16398	670	72
17064	664	74
17736	672	74
18408	672	84
19108	696	66
19808	704	70
20514	708	80
21204	686	74
21878	674	76
22532	654	74
23192	658	72
23852	664	68
24524	670	70
25196	672	68
25850	656	74
26498	648	76
27144	646	76
27786	640	70
28438	652	68
29102	664	68
29770	668	70
30442	672	70
31106	664	72
31764	658	80
32246	512	138
33080	806	76
33730	640	64
34350	628	76
34990	638	68
35640	654	70
36318	676	68
37012	698	74
37732	718	78
38452	720	78
39172	720	76
39884	712	78
40602	718	78
41322	720	80
42042	720	78
42756	710	68
43456	702	72
44144	690	76
44828	682	76
45502	676	78
46164	662	80
46820	654	68
47470	652	68
48134	662	70
48814	680	72
49506	692	76
50184	678	76
50850	670	80
51512	660	74
52166	654	72
52826	660	74
53514	686	74
54236	722	70
54972	738	74
55690	716	78
56390	700	72
57076	686	72
57744	672	78
58402	656	78
59048	646	74
59684	634	68
60320	638	72
60968	648	70
61620	652	76
62278	666	74
62902	618	78
63530	622	76
64152	624	74
64776	626	80
65404	618	68
66002	606	78
66612	608	72
67216	604	76
67816	600	72
68416	600	72
69018	600	80
69630	606	68
70220	596	74
70810	588	78
71396	590	68
71986	590	64
72578	594	72
73178	592	76
73780	598	58
74366	586	68
74938	582	78
75524	584	80
76110	588	76
76714	600	66
77336	618	66
77960	620	60
78562	616	80
79200	632	80
79850	656	82
80528	678	72
81226	686	60
81904	680	62
82602	708	72
83320	712	64
84054	740	68
84824	768	82
85550	730	74
86246	682	58
86892	656	80
87534	644	76
88184	648	80
88866	682	76
89618	752	82
90348	732	76
91050	696	72
91702	662	82
92352	646	76
92988	624	64
93582	606	76
94184	592	68
94756	584	80
95338	582	76
95932	590	80
96526	598	76
97124	600	78
97728	604	80
98318	592	84
98908	584	84
99498	592	84
100090	592	72
100690	602	76
101294	600	80
101898	598	72
102478	588	80
103060	582	84
103650	578	74
104228	588	76
104824	596	70
105432	610	80
106040	610	82
106652	612	78
107262	594	70
107840	590	80
108438	598	68
109046	608	78
109658	616	82
110286	614	70
110878	608	82
111482	598	76
112082	600	80
112688	608	80
113310	620	70
113932	620	82
114538	612	80
115154	602	64
115750	596	70
116334	590	70
116930	600	76
117536	602	72
118150	616	76
118782	622	58
119384	608	68
119980	604	78
120584	598	80
121186	606	80
121798	610	74
122428	630	68
123054	626	76
123680	626	74
124298	616	76
124908	612	84
125522	606	64
126118	596	70
126696	590	80
127284	584	78
127872	588	70
128468	596	74
129078	608	76
129680	612	80
130288	596	72
130884	590	72
131462	586	76
132056	596	76
132664	608	72
133286	622	76
133930	632	66
134538	620	72
135142	604	78
135740	596	78
136334	596	78
136930	594	74
137524	598	80
138122	600	76
138730	594	74
139322	590	60
139894	584	74
140478	584	76
141070	592	58
141672	600	66
142280	608	84
142880	610	82
143480	598	76
144068	590	82
144656	586	82
145262	596	66
145852	598	72
146460	606	84
147068	610	82
147678	598	74
148254	590	76
148844	588	86
149440	596	78
150040	600	80
150656	612	84
151264	616	84
151884	610	64
152478	598	74
153068	590	74
153658	592	78
154256	598	80
154856	600	76
155456	600	76
156046	590	82
156634	588	78
157214	584	84
157802	584	84
158402	598	70
159006	606	72
159610	602	80
160216	606	82
160836	608	68
161416	598	82
162008	586	74
162588	582	84
163170	580	76
163750	580	74
164336	588	74
164934	598	78
165542	608	84
166148	606	78
166764	600	66
167338	592	80
167938	586	70
168508	590	88
169096	586	80
169720	616	82
170354	630	70
170992	644	76
171630	636	84
172256	624	82
172868	612	72
173488	606	62
174062	588	76
174654	592	74
175248	594	82
175844	596	70
176448	604	80
177064	610	72
177654	598	72
178262	604	80
178874	616	78
179500	624	78
180130	618	66
180726	608	76
181332	608	74
181946	616	74
182568	622	82
183200	618	64
183784	602	86
184380	592	70
184978	596	70
185574	598	72
186180	604	80
186788	610	76
187378	590	78
187974	592	82
188570	598	76
189164	596	82
189754	588	78
190330	580	80
190910	578	80
191496	582	78
192078	586	82
192664	588	86
193254	582	70
193828	572	70
194388	568	80
194956	568	82
195528	570	76
196106	580	90
196694	586	74
197276	586	80
197860	574	72
198426	574	76
198998	572	76
199566	570	80
200134	570	82
200692	558	74
201250	556	78
201802	550	78
202352	552	90
202904	550	70
203456	554	86
204010	556	82
204560	548	84
205106	542	76
205652	548	88
206206	552	70
206762	556	78
207328	566	80
207882	558	80
208440	554	72
208984	550	88
209540	550	80
210096	558	70
210654	558	74
211216	560	80
211770	558	84
212338	554	70
212872	542	80
213414	548	76
213964	546	86
214508	550	80
215056	544	82
215598	544	80
216140	542	80
216684	540	84
217230	546	84
217778	550	74
218332	552	72
218890	560	86
219442	554	80
220004	550	72
220542	550	78
221088	546	84
221636	546	90
222188	552	82
222746	556	76
223306	560	80
223866	560	74
224418	558	86
224984	554	68
225522	546	84
226064	546	86
226612	544	84
227166	548	76
227716	552	70
228262	552	84
228812	550	80
229368	546	72
229894	540	82
230440	536	80
230974	536	74
231514	540	74
232056	540	86
232598	540	64
233132	544	90
233672	538	80
234224	536	72
234740	534	88
235286	534	80
235810	536	80
236374	558	76
236946	570	72
237520	576	82
238086	570	80
238652	566	84
239218	556	76
239760	552	80
240318	544	68
240846	540	78
241398	548	80
241948	554	78
242512	558	76
243066	558	78
243618	558	82
244178	548	70
244716	544	86
245256	542	82
245800	542	86
246350	546	74
246892	548	84
247440	546	80
247978	542	82
248512	534	86
249048	534	80
249584	534	76
250116	534	76
250646	532	84
251174	528	82
251720	530	62
252240	526	70
252768	524	70
253274	522	78
253792	518	78
254310	516	78
254836	522	70
255364	524	68
255894	536	74
256430	534	76
256964	534	76
257502	530	68
258014	522	78
258534	522	86
259068	524	68
259588	526	76
260112	524	82
260632	520	72
261156	528	76
261684	522	68
262210	518	66
262714	514	72
263232	516	72
263750	520	76
264282	522	66
264814	528	58
265338	524	64
265852	524	76
266364	524	84
266892	516	78
267412	524	80
267942	528	78
268474	534	82
269008	540	78
269544	534	76
270078	530	84
270602	522	70
271122	524	78
271650	528	84
272178	530	84
272724	532	68
273236	530	84
273766	524	76
274296	520	74
274814	522	74
275338	528	86
275868	532	76
276416	530	62
276930	528	66
277456	528	80
277980	528	78
278498	520	82
279034	518	70
279532	512	84
280054	518	78
280578	524	72
281106	530	78
281638	534	82
282174	534	74
282700	530	80
283226	528	78
283750	522	88
284274	522	78
284796	520	76
285318	522	70
285846	528	72
286374	528	78
286900	530	82
287430	522	78
287944	522	78
288462	516	72
288980	516	82
289504	520	76
290024	524	68
290550	526	82
291086	526	68
291596	522	78
292128	520	74
292630	524	90
293160	514	78
293668	520	82
294208	534	74
294762	552	76
295326	560	84
295884	560	86
296446	560	78
297008	554	72
297536	546	80
298068	532	80
298602	528	80
299132	530	76
299666	534	84
300198	534	84
300754	540	68
301286	534	66
301796	532	80
302330	524	82
302852	524	82
303384	530	80
303918	532	72
304454	538	86
304988	556	86
305534	516	74
306058	522	72
306570	524	78
307094	524	74
307616	520	80
308152	524	70
308650	516	78
309170	514	74
309678	504	80
310180	506	76
310692	508	74
311194	508	84
311706	508	78
312214	512	74
312728	504	78
313230	508	70
313730	502	78
314226	496	82
314728	502	78
315242	510	78
315752	514	80
316264	520	80
316780	510	78
317302	510	76
317798	510	76
318308	502	80
318808	506	78
319324	512	60
319834	514	88
320368	518	66
320872	516	82
321382	512	82
321892	508	96
322400	510	64
322924	518	70
323448	524	64
323960	520	86
324476	516	74
324984	510	80
325498	512	82
326018	514	82
326532	520	82
327070	526	66
327574	520	86
328108	518	62
328610	512	80
329124	514	78
329638	516	72
330156	516	70
330674	520	82
331192	516	72
331708	510	72
332212	506	68
332714	506	82
333228	508	64
333732	508	86
334254	512	60
334760	508	76
335246	506	86
335756	498	74
336252	498	78
336744	494	80
337248	502	78
337752	504	70
338258	508	78
338772	506	66
339264	502	84
339756	498	84
340254	490	78
340752	496	84
341258	504	64
341762	508	78
342278	506	64
342776	504	68
343278	506	84
343774	500	84
344280	498	68
344786	496	70
345260	488	82
345754	492	70
346248	494	70
346750	498	76
347262	506	76
347766	502	64
348248	500	80
348744	492	84
349242	496	78
349748	496	56
350240	500	82
350756	506	64
351242	498	78
351738	500	76
352242	490	76
352732	488	66
353224	490	78
353706	498	96
354206	496	76
354702	502	86
355198	496	80
355692	498	82
356186	490	84
356678	486	82
357168	492	76
357662	492	76
358152	496	78
358652	494	72
359152	490	68
359626	490	78
360126	482	58
360592	480	82
361080	488	82
361566	484	64
362050	488	80
362542	494	80
363034	486	70
363508	486	82
364006	478	62
364474	478	74
364958	484	66
365444	486	74
365928	484	84
366414	490	82
366896	484	88
367376	478	84
367856	476	74
368330	474	88
368806	478	74
369296	478	64
369764	500	80
370260	458	66
370714	480	78
371202	468	66
371658	468	78
372132	472	72
372606	472	64
373074	472	84
373546	476	82
374040	474	64
374498	474	82
374962	468	74
375426	462	88
375892	466	74
376366	468	78
376838	474	82
377310	474	74
377788	476	72
378264	474	74
378730	474	78
379216	468	68
379670	464	76
380140	470	78
380606	468	76
381080	472	78
381568	476	56
382016	470	72
382482	468	84
382964	466	68
383428	460	68
383886	468	82
384358	472	74
384830	474	82
385306	476	80
385796	474	62
386264	472	66
386716	464	72
387182	464	80
387654	468	72
388120	468	70
388604	470	58
389064	472	76
389528	470	78
390008	468	60
390474	462	62
390924	464	72
391400	466	64
391870	468	74
392328	470	96
392814	472	66
393274	472	74
393732	466	78
394198	460	72
394666	462	80
395134	466	66
395594	468	82
396064	470	76
396540	470	70
396998	468	72
397456	466	84
397934	458	70
398392	460	76
398854	468	78
399326	468	66
399800	470	68
400268	472	70
400732	472	78
401200	468	82
401680	466	62
402128	462	78
402594	462	76
403064	466	72
403532	468	72
404012	472	64
404484	476	60
404956	468	62
405410	470	82
405884	464	68
406344	460	74
406806	466	68
407282	468	68
407744	470	76
408214	472	78
408682	468	68
409156	464	66
409606	462	76
410070	458	72
410528	458	64
410994	464	64
411458	462	68
411926	464	60
412382	458	70
412834	462	82
413296	464	74
413768	462	62
414214	454	72
414668	450	66
415122	452	82
415580	458	64
416038	458	64
416494	462	78
416954	468	82
417430	462	64
417874	456	70
418310	500	96
418784	404	90
419242	458	70
419708	460	64
420180	464	62
420636	464	64
421082	456	90
421548	452	64
421994	452	74
422448	456	86
422908	456	56
423360	456	74
423820	458	76
424280	456	66
424720	448	70
425168	444	68
425616	448	74
426068	452	70
426520	450	78
426968	456	84
427434	454	64
427868	456	88
428324	440	70
428766	442	80
429216	452	78
429676	450	64
430122	454	78
430582	458	66
431040	454	70
431488	448	74
431928	446	72
432378	452	84
432834	452	78
433284	454	80
433740	456	72
434198	450	62
434638	444	70
435074	440	62
435522	446	76
435976	446	64
436414	450	72
436860	450	78
437318	448	64
437760	440	68
438192	438	72
438632	438	70
439082	444	62
439516	442	72
439974	442	66
440422	450	60
440860	444	68
441300	442	66
441720	432	76
442166	436	68
442612	440	58
443044	442	80
443498	442	60
443940	444	66
444364	440	78
444802	432	80
445238	434	76
445678	440	74
446116	440	70
446570	442	62
447000	448	76
447448	438	72
447880	438	72
448318	432	70
448754	434	70
449190	440	60
449630	440	66
450084	440	64
450508	446	76
450952	440	76
451390	438	70
451830	430	76
452256	432	68
452696	436	62
453138	438	58
453580	438	96
454014	442	76
454448	440	72
454888	440	78
455316	432	78
455746	430	76
456184	432	78
456618	436	64
457066	438	66
457496	438	78
457932	444	82
458372	444	88
458810	436	84
459248	432	76
459690	432	62
460118	434	64
460550	440	68
461002	436	66
461430	442	82
461862	440	74
462298	428	88
462732	438	76
463174	424	64
463598	434	66
464042	438	84
464480	442	58
464928	440	78
465360	446	78
465800	444	74
466240	442	90
466678	432	80
467114	434	72
467554	438	80
467992	442	88
468430	440	86
468878	446	88
469320	444	86
469756	438	90
470192	430	76
470626	434	72
471078	440	54
471502	434	92
471950	442	74
472384	444	78
472826	440	66
473266	434	66
473694	430	70
474126	430	74
474568	438	60
475000	434	66
475432	438	76
475864	440	80
476314	434	58
476738	438	76
477176	426	70
477596	426	78
478030	430	72
478464	434	66
478894	432	72
479324	436	80
479774	434	66
480198	438	68
480632	426	70
481052	426	80
481480	426	76
481916	430	62
482336	432	70
482788	436	66
483198	436	88
483636	426	84
484058	422	74
484484	426	80
484914	428	80
485348	430	80
485772	436	96
486206	428	76
486630	430	90
487062	422	74
487484	424	68
487910	426	72
488340	428	56
488768	428	82
489196	432	82
489616	432	84
490046	418	74
490464	416	74
490888	424	76
491312	424	62
491742	422	66
492160	428	72
492600	424	66
493006	430	86
493438	416	62
493844	414	78
494266	416	68
494686	420	60
495104	422	56
495530	422	74
495952	420	76
496384	426	64
496792	420	80
497224	426	60
497626	416	74
498042	410	80
498460	416	58
498880	420	66
499306	416	54
499732	422	64
500138	424	74
500570	422	54
500978	416	70
501394	408	74
501802	416	76
502224	418	80
502640	418	82
503064	426	80
503492	418	58
503902	418	78
504312	412	78
504724	412	86
505144	418	84
505560	418	84
505984	420	84
506400	422	88
506834	424	62
507234	418	82
507652	408	80
508068	412	78
508484	418	86
508902	418	80
509330	422	70
509736	422	82
510156	418	84
510574	418	78
510992	408	80
511400	412	88
511818	418	78
512242	416	60
512652	424	84
513078	418	76
513488	422	90
513920	412	74
514318	408	76
514734	412	78
515146	416	66
515570	416	76
515994	420	74
516408	420	76
516816	422	90
517248	414	68
517646	412	78
518056	404	80
518476	416	70
518900	414	58
519300	416	82
519714	418	84
520146	420	74
520544	414	88
520960	404	72
521364	408	78
521774	412	84
522186	410	60
522616	412	66
523012	420	80
523428	412	82
523832	408	76
524244	402	74
524650	406	78
525062	410	78
525468	410	78
525880	414	82
526296	414	72
526700	414	84
527126	408	66
527520	402	76
527922	404	86
528332	408	82
528740	408	70
529150	408	78
529558	414	84
529968	414	88
530380	406	76
530780	408	80
531198	396	76
531590	406	72
532004	406	66
532406	406	74
532810	408	88
533234	414	66
533624	410	84
534032	404	78
534446	400	68
534838	400	88
535248	406	66
535660	404	74
536056	406	76
536470	412	76
536874	414	84
537290	406	68
537690	402	72
538086	398	86
538490	404	74
538906	404	66
539300	408	72
539714	412	82
540116	412	88
540534	412	88
540942	408	84
541350	408	84
541756	398	68
542160	406	76
542572	408	62
542984	410	86
543408	414	64
543814	410	70
544224	414	76
544628	408	72
545038	406	76
545436	400	62
545834	410	92
546242	408	78
546654	410	90
547074	412	76
547472	414	86
547884	406	80
548286	398	78
548694	404	64
549096	408	92
549498	404	86
549924	412	64
550316	408	92
550726	406	74
551130	396	80
551520	398	84
551924	402	80
552330	406	82
552732	402	80
553142	410	72
553546	410	86
553958	394	70
554344	398	68
554740	400	84
555146	404	88
555548	404	90
555956	408	74
556364	400	72
556752	394	82
557158	396	76
557558	402	76
557952	404	84
558356	408	90
558776	406	68
559176	398	74
559558	392	86
559968	396	74
560358	404	72
560766	426	96
561166	382	80
561566	406	84
561966	398	82
562366	390	82
562762	396	84
563170	400	70
563572	400	72
563960	400	76
564364	404	68
564772	404	72
565164	396	72
565558	388	76
565958	398	70
566350	396	80
566746	400	68
567146	400	82
567550	404	70
567956	396	72
568338	396	74
568732	386	76
569128	396	72
569532	396	72
569926	398	68
570336	402	60
570716	400	82
571108	394	84
571512	396	70
571902	382	60
572292	396	80
572688	396	82
573086	398	102
573494	396	66
573878	408	74
574276	394	80
574672	392	74
575062	388	76
575458	398	78
575866	398	64
576244	402	96
576654	398	80
577048	398	86
577440	388	86
577830	388	76
578228	394	80
578622	394	76
579018	398	72
579410	398	84
579810	396	74
580192	388	88
580580	386	86
580972	388	80
581376	392	58
581762	390	78
582144	396	82
582544	396	86
582936	392	70
583318	382	88
583704	386	82
584092	388	86
584486	390	56
584890	390	72
585274	396	96
585658	398	84
586044	384	78
586430	380	84
586814	386	82
587218	388	74
587596	388	70
587992	394	70
588372	402	86
588760	380	90
589148	386	80
589534	378	82
589926	388	76
590314	388	78
590700	370	96
591086	374	88
591476	404	88
591860	376	88
592248	378	80
592638	382	80
593022	388	66
593408	388	68
593814	392	60
594206	390	66
594576	398	90
594964	378	90
595344	386	90
595734	380	80
596118	388	78
596502	380	86
596888	388	68
597278	386	86
597660	412	96
598058	374	82
598442	386	84
598832	374	76
599206	388	76
599608	384	56
599982	388	76
600368	370	86
600760	418	74
601142	376	84
601524	380	76
601922	384	74
602304	386	106
602688	392	78
603074	398	86
603462	380	86
603848	384	84
604232	378	78
604618	390	72
605002	382	74
605402	394	72
605784	390	84
606160	376	84
606542	382	66
606940	390	50
607328	384	74
607708	386	68
608092	384	82
608482	410	96
608866	374	84
609260	388	78
609636	374	82
610014	380	82
610396	382	64
610794	386	66
611174	390	76
611558	392	84
611936	376	86
612316	378	82
612706	380	72
613092	386	66
613468	388	82
613856	390	72
614240	378	86
614610	376	74
615004	378	60
615372	382	84
615758	384	84
616136	382	86
616526	390	78
616904	382	74
617278	368	82
617654	374	74
618032	378	82
618416	382	96
618804	386	78
619190	386	62
619558	378	86
619944	370	76
620316	376	78
620696	378	80
621060	384	96
621448	386	90
621842	386	70
622214	370	78
622584	348	64
622970	372	78
623346	378	84
623740	384	66
624114	388	76
624488	380	80
624862	368	86
625236	374	84
625620	380	84
625998	380	82
626378	388	86
626772	380	68
627146	378	76
627520	366	76
627888	378	78
628262	376	60
628644	378	80
629024	384	78
629414	386	62
629778	370	80
630156	370	72
630524	374	76
630904	380	66
631286	376	62
631658	382	82
632036	384	86
632418	368	70
632786	366	76
633164	376	72
633532	374	70
633920	378	72
634284	396	82
634676	366	64
635040	368	78
635414	370	78
635794	376	58
636162	376	78
636550	382	64
636916	380	78
637298	370	64
637662	368	70
638034	374	68
638416	374	68
638786	378	72
639158	380	82
639538	380	80
639922	368	64
640280	364	78
640652	374	72
640954	374	72
641402	358	78
641778	394	78
642152	370	64
642522	372	76
642902	374	78
643254	394	96
643660	364	80
644020	372	76
644386	362	70
644758	372	70
645136	372	74
645502	376	80
645878	376	84
646246	372	80
646626	368	76
647004	374	68
647380	370	70
647744	368	96
648044	358	96
648494	334	78
648858	360	80
649232	370	66
649604	372	62
649980	374	72
650346	394	78
650720	362	84
651100	368	74
651458	362	76
651830	368	80
652200	372	68
652570	378	90
652944	374	84
653320	378	82
653688	358	74
654056	366	72
654426	370	78
654794	376	86
655168	372	86
655546	382	82
655906	356	88
656272	366	70
656650	368	52
657012	370	84
657756	354	80
658126	366	86
658490	362	80
658862	364	82
659232	368	70
659592	372	78
659968	374	80
660338	372	84
660714	358	60
661066	364	82
661442	368	74
661796	368	86
662174	370	84
662540	382	88
662904	358	80
663276	360	82
663640	366	80
664010	368	98
664328	372	110
664752	378	80
665114	360	80
665474	360	72
665854	364	62
666216	366	70
666586	374	74
666948	370	80
667234	328	96
668358	328	96
668478	316	96
669166	396	96
669438	336	96
669890	362	96
670204	354	96
670630	388	96
670938	334	96
671114	316	96
671948	366	96
672198	372	96
672398	372	96
673274	362	96
673642	368	96
674014	372	96
674382	368	96
674746	364	96
675760	342	82
676128	378	86
676510	374	66
676866	364	74
677234	358	72
677606	368	62
677980	366	62
678336	400	78
678702	344	80
679072	364	84
679438	366	78
679812	368	72
680180	372	70
680554	376	64
680920	370	82
681282	358	70
681646	362	82
682020	370	74
682384	368	80
682756	380	78
683134	372	66
683490	356	78
683858	364	76
684222	370	80
684526	382	96
684962	362	84
685326	370	88
685688	376	82
686058	346	80
686428	372	82
686804	366	78
687174	376	62
687542	370	92
687902	360	78
688268	358	66
688628	368	80
689000	364	76
689362	380	78
689732	374	82
690098	352	68
690454	356	84
690822	364	82
691188	366	78
691556	372	70
691926	372	72
692294	362	76
692648	362	76
693006	352	76
693378	362	74
693748	366	64
694110	368	72
694462	380	82
694834	356	70
695190	352	78
695562	366	64
695920	362	78
696284	364	86
696650	372	84
697016	370	78
697376	352	80
697736	358	84
698100	362	72
698480	368	62
698834	368	76
699200	366	70
699562	360	70
699908	352	80
700276	362	82
700642	360	66
700996	372	64
701370	362	58
701718	362	88
702086	350	68
702438	360	86
702810	360	96
703160	366	82
703522	368	80
703882	360	80
704244	352	66
704604	354	76
704956	358	82
705316	362	50
705686	380	72
706040	344	84
706392	350	74
706752	356	66
707114	358	70
707474	368	74
707836	360	70
708188	352	78
708548	354	76
708898	356	80
709254	356	88
709620	364	72
709972	362	88
710328	354	84
710690	348	76
711040	358	82
711398	356	78
711756	370	80
712124	356	64
712472	348	66
712822	354	78
713174	360	86
713550	358	64
713904	360	74
714248	358	76
714608	344	60
714966	356	48
715314	352	84
715674	368	82
716026	362	82
716392	354	78
716732	344	86
717090	356	74
717444	350	86
717810	356	64
718172	360	62
718510	362	84
718874	356	76
719218	344	84
719580	350	56
719924	356	74
720284	358	72
720640	364	86
721004	350	76
721342	344	68
721706	356	76
722052	352	80
722410	362	76
722762	356	84
723114	354	76
723464	342	70
723828	354	42
724174	356	76
724530	360	82
724886	356	76
725230	342	82
725590	350	76
725936	352	84
726290	360	76
726644	360	84
727008	352	70
727346	340	82
727700	352	62
728058	350	66
728414	356	68
728770	360	70
729116	350	76
729470	350	66
729804	342	70
730158	354	68
730512	346	78
730862	362	82
731216	358	78
731568	342	76
731922	344	70
732266	352	56
732626	352	72
732968	360	80
733320	354	80
733662	336	84
734022	352	66
734372	346	78
734720	372	74
735068	336	104
735414	344	74
735762	344	76
736112	350	82
736460	380	84
736818	332	72
737168	340	106
737504	342	70
737802	324	108
738140	348	96
738560	386	76
738908	340	70
739244	342	74
739602	346	68
739940	348	74
740290	354	82
740638	360	84
740980	330	74
741330	346	82
741676	348	80
742032	360	70
742372	348	102
742720	338	72
743062	340	80
743412	348	80
743776	354	60
744108	350	82
744466	342	70
744800	340	78
745062	306	78
745496	392	78
745840	354	80
746188	346	72
746540	332	64
746878	346	74
747216	346	96
747572	358	102
747916	348	102
748264	336	70
748610	342	96
748878	338	96
749294	330	96
749562	334	96
749986	332	96
750330	334	68
750686	344	92
751024	344	60
751370	360	86
751722	350	78
752060	330	66
752404	342	84
752758	346	62
753096	356	84
753452	348	64
753788	332	80
754126	346	90
754478	344	74
754832	362	80
755164	342	88
755514	332	66
755872	346	68
756204	346	68
756552	372	74
756896	328	76
757232	336	88
757586	342	64
757928	344	78
758280	372	68
758620	344	78
758968	332	66
759318	340	66
759656	338	74
759996	344	72
760340	344	82
760692	358	74
761036	344	78
761382	340	72
761718	340	82
762062	346	82
762408	348	86
762764	352	76
763108	342	76
763462	338	44
763790	342	72
764148	348	68
764482	358	78
764840	344	72
765180	338	76
765518	342	76
765868	346	96
766230	372	56
766560	332	80
766900	338	80
767250	338	60
767596	346	68
767936	344	80
768284	368	76
768642	336	66
768974	338	82
769322	342	66
769662	346	74
770014	366	78
770358	336	82
770710	340	64
771048	340	78
771396	344	90
771744	348	96
772090	354	58
772428	342	64
772772	338	80
773116	344	58
773460	352	96
773810	356	62
774156	336	64
774498	338	58
774838	346	62
775204	348	46
775536	354	64
775878	338	66
776222	340	60
776568	344	54
776918	354	58
777268	346	56
777612	338	54
777960	342	82
778292	346	54
778636	348	96
778982	352	66
779330	338	62
779676	342	52
780022	344	96
780364	368	96
780712	330	60
781054	338	62
781392	342	80
781738	346	84
782084	348	84
782442	346	72
782772	340	106
783118	342	74
783456	348	84
783824	350	68
784160	350	76
784496	334	78
784838	340	84
785186	346	80
785536	350	64
785888	350	78
786236	342	66
786578	338	84
786926	346	66
787272	350	72
787610	360	72
787968	342	68
788302	342	78
788660	342	80
789006	348	84
789344	354	96
789700	356	72
790050	348	94
790392	346	92
790742	342	72
791102	348	88
791442	350	74
791804	356	84
792150	360	74
792500	350	82
792862	346	64
793206	348	90
793556	352	90
793916	356	66
794264	368	94
794630	352	64
794978	350	62
795330	348	66
795686	352	88
796034	356	98
796396	362	92
796766	366	74
797118	356	64
797478	350	62
797826	352	90
798184	358	60
798550	360	84
798896	368	84
799258	360	76
799624	360	76
799988	354	62
800340	354	64
800700	360	90
801066	362	40
801414	360	78
801784	366	72
802142	376	74
802518	358	62
802882	360	66
803230	354	68
803600	362	66
803966	364	52
804338	374	62
804688	366	74
805060	364	86
805418	358	70
805784	362	66
806156	364	58
806522	368	62
806886	380	74
807260	368	76
807630	364	74
807990	360	64
808352	368	76
808734	370	66
809094	372	76
809468	386	76
809846	368	72
810218	368	78
810574	364	78
810948	370	70
811324	372	92
811700	374	78
812082	396	64
812448	366	94
812836	372	66
813198	374	78
813572	368	64
813954	374	70
814336	378	54
814704	380	70
815084	388	72
815466	378	70
815840	372	74
816208	370	76
816594	376	66
816962	380	100
817352	380	86
817718	386	86
818114	378	68
818482	374	74
818868	374	66
819250	378	66
819610	368	88
820004	418	76
820392	372	74
820766	376	78
821154	376	72
821540	384	90
821916	382	78
822304	388	96
822684	396	76
823076	376	72
823458	378	66
823824	376	78
824214	380	48
824606	386	58
824992	386	66
825368	398	94
825756	380	82
826136	382	74
826518	374	66
826910	384	40
827290	386	68
827688	388	50
828062	408	76
828452	382	74
828842	380	72
829230	382	66
829614	386	78
830010	388	36
830390	390	54
830782	400	84
831180	394	80
831554	384	100
831940	382	70
832346	388	70
832740	390	78
833122	394	74
833512	408	90
833900	382	74
834300	384	56
834682	386	76
835082	390	68
835476	394	78
835866	398	90
836256	412	68
836654	386	88
837054	390	64
837436	390	66
837836	394	88
838244	398	52
838640	398	82
839046	400	96
839428	416	94
839834	388	66
840224	392	64
840626	394	68
841014	396	76
841424	396	82
841820	396	62
842220	402	38
842618	396	46
843024	402	60
843410	420	80
843806	386	92
844200	392	76
844604	388	58
844990	394	68
845390	396	78
845788	402	96
846200	408	74
846598	418	96
847008	398	90
847412	398	64
847820	406	66
848230	404	66
848644	412	84
849060	416	60
849460	426	76
849880	404	58
850286	410	70
850696	402	62
851114	412	54
851532	418	62
851952	462	72
852368	390	66
852786	426	84
853204	418	68
853632	412	68
854044	416	76
854458	418	74
854888	418	52
855306	430	74
855724	422	80
856136	410	70
856562	412	54
856980	416	62
857398	420	70
857806	420	52
858246	428	56
858654	428	72
859086	416	54
859502	410	54
859912	416	52
860326	418	76
860752	420	70
861170	424	62
861592	428	68
862024	424	60
862434	416	62
862858	414	58
863278	420	52
863704	422	64
864128	426	62
864560	430	64
864974	434	82
865410	424	58
865832	420	64
866248	420	70
866680	424	48
867106	426	46
867536	430	70
867972	434	54
868394	438	74
868818	430	74
869250	424	62
869682	422	66
870106	424	72
870540	430	44
870970	434	46
871410	436	54
871842	438	58
872272	432	58
872692	426	68
873126	424	74
873554	428	72
873988	434	72
874424	434	68
874862	442	62
875290	442	70
875728	432	68
876166	430	76
876592	428	62
877032	434	48
877462	436	74
877906	438	60
878334	446	84
878776	440	80
879216	430	64
879650	430	54
880080	430	54
880514	434	56
880956	440	70
881400	444	68
881836	448	70
882278	448	74
882728	440	78
883158	434	72
883594	434	68
884038	442	54
884490	444	68
884934	446	56
885376	454	74
885832	448	60
886262	438	66
886714	438	52
887150	442	74
887602	446	70
888050	450	62
888494	460	88
888940	446	68
889396	438	56
889838	444	76
890284	448	70
890740	450	66
891182	458	68
891628	452	74
892088	444	72
892534	442	56
892982	448	70
893436	452	64
893888	454	72
894338	466	68
894792	454	82
895254	450	70
895696	448	78
896154	452	72
896610	454	74
897064	464	72
897518	458	70
897976	448	58
898420	448	66
898878	452	78
899338	458	76
899802	462	52
900256	466	58
900702	462	80
901178	452	52
901630	450	56
902084	456	54
902544	460	86
903010	462	50
903468	468	58
903928	466	62
904394	456	56
904852	454	54
905314	462	52
905778	464	52
906250	472	52
906732	478	50
907198	480	56
907676	472	54
908140	466	58
908610	468	56
909080	468	58
909546	474	64
910032	478	72
910508	478	80
910996	482	66
911468	486	82
[truncated: 891 more rows]
