# Supplementary material for: The characterization of the transit through the anaerobic threshold based on relationships between RR and QRS cardiac intervals
Source: PLoS One. 2019 May 15;14(5):e0216938. doi: 10.1371/journal.pone.0216938 (PMC6519807; doi:10.1371/journal.pone.0216938)
Supplement: S1 Dataset — The supporting information files include data from ECG analysis for all persons. (ZIP) [file pone.0216938.s001.zip › Data_RR_QRS/Person_8_Load_Time_RR_QRS.txt]

Load	Time	RR	QRS
0	940	762	70
25	60766	706	88
50	121312	708	82
75	180954	670	78
100	241300	596	78
125	301226	578	82
150	361002	530	86
175	421180	482	72
200	481566	452	90
225	541214	436	74
250	601496	418	92
0	660140	412	68
