# Supplementary material for: The characterization of the transit through the anaerobic threshold based on relationships between RR and QRS cardiac intervals
Source: PLoS One. 2019 May 15;14(5):e0216938. doi: 10.1371/journal.pone.0216938 (PMC6519807; doi:10.1371/journal.pone.0216938)
Supplement: S1 Dataset — The supporting information files include data from ECG analysis for all persons. (ZIP) [file pone.0216938.s001.zip › Data_RR_QRS/Person_8_Time_RR_QRS.txt]

Time	RR	QRS
940	762	70
1680	750	76
2420	740	76
3164	736	72
3884	726	72
4616	726	70
5366	756	78
6172	806	76
7000	834	76
7820	820	80
8600	774	76
9344	748	78
10102	754	82
10860	758	84
11638	770	68
12406	772	74
13176	774	78
13958	784	86
14800	844	88
15650	848	78
16478	820	72
17266	788	72
18046	784	70
18820	780	80
19612	780	70
20400	792	78
21206	810	74
22052	846	72
22972	920	76
23918	950	76
24864	936	72
25728	870	76
26568	842	76
27394	826	76
28218	824	72
29044	826	88
29846	804	86
30642	792	86
31448	808	76
32244	798	74
33042	784	68
33822	788	76
34604	784	68
35426	814	64
36186	772	86
36954	754	64
37694	738	66
38418	736	80
39126	712	88
39810	684	78
40508	698	88
41276	758	70
42092	816	74
42944	852	66
43836	892	70
44696	868	86
45532	836	72
46348	808	72
47108	762	68
47850	740	68
48578	728	72
49290	716	74
50006	714	74
50722	722	78
51470	740	80
52250	780	80
53130	882	70
54046	924	80
55018	962	80
55938	932	80
56866	926	92
57780	902	70
58592	814	74
59330	746	84
60062	728	72
60766	706	88
61456	688	80
62140	690	78
62832	690	80
63530	700	82
64248	720	84
64970	718	82
65702	732	84
66428	732	90
67164	734	82
67882	712	72
68568	688	74
69238	676	82
69910	668	82
70594	672	70
71262	672	72
71938	672	72
72620	694	82
73348	724	86
74126	772	68
74896	782	92
75684	776	70
76448	772	78
77196	740	66
77924	728	70
78636	712	72
79336	698	74
80028	698	78
80732	698	68
81448	718	70
82190	750	74
83002	810	78
83836	834	80
84678	844	92
85486	804	80
86272	790	76
87050	780	76
87794	738	72
88524	732	88
89242	724	98
89982	724	68
90690	706	68
91382	708	94
92114	716	68
92826	714	68
93546	736	84
94296	748	96
95036	736	80
95776	742	92
96524	744	88
97258	736	70
97988	724	68
98706	730	76
99452	734	70
100176	722	70
100888	712	70
101596	710	70
102300	714	80
103026	722	88
103776	750	72
104528	754	84
105290	754	68
106034	754	88
106808	770	88
107598	778	66
108350	754	68
109084	746	86
109820	736	76
110556	734	88
111286	716	66
111996	728	74
112730	736	82
113482	748	92
114222	740	92
114952	722	72
115664	724	78
116392	716	68
117108	714	68
117820	712	70
118520	702	72
119212	694	72
119900	698	82
120602	702	86
121312	708	82
122030	718	82
122758	726	80
123500	742	88
124218	722	86
124938	714	78
125648	712	78
126346	702	84
127048	698	74
127736	690	82
128426	686	72
129104	682	76
129798	682	70
130478	684	72
131158	678	72
131840	692	82
132534	696	84
133230	692	90
133932	694	72
134612	680	72
135268	664	82
135934	664	88
136594	664	86
137268	670	70
137956	688	86
138638	684	94
139342	702	90
140044	704	86
140750	702	88
141430	684	82
142106	682	86
142776	664	82
143430	654	90
144082	644	70
144716	634	74
145342	640	88
145990	650	84
146660	662	78
147342	676	72
148018	672	74
148686	672	72
149344	668	82
150026	670	70
150698	670	70
151356	658	74
152012	664	72
152674	664	78
153340	670	84
154018	678	80
154704	672	76
155366	672	80
156034	672	82
156704	666	80
157376	662	68
158024	650	72
158666	650	80
159320	648	70
159972	652	70
160634	662	72
161298	660	78
161942	654	76
162602	654	72
163252	658	82
163916	662	82
164594	670	82
165248	664	82
165930	676	76
166614	686	76
167302	694	82
168002	696	80
168702	690	70
169382	684	76
170068	690	78
170760	694	72
171444	684	88
172122	678	74
172804	672	72
173456	654	72
174104	654	78
174760	656	84
175418	664	80
176106	680	76
176812	702	72
177506	698	82
178200	700	80
178902	700	78
179594	694	80
180278	682	76
180954	670	78
181610	654	74
182256	654	80
182898	644	86
183550	642	82
184194	646	72
184834	640	72
185470	644	86
186124	650	86
186788	666	90
187466	672	74
188138	670	70
188792	652	76
189440	652	80
190092	646	74
190732	656	82
191408	658	78
192048	652	78
192704	646	72
193330	644	84
193980	642	74
194628	640	78
195256	628	70
195880	624	72
196494	622	72
197128	624	78
197752	622	66
198362	618	74
198986	622	72
199610	628	74
200236	630	90
200882	638	72
201526	642	70
202158	642	84
202800	642	72
203436	644	88
204090	646	86
204742	644	70
205374	632	74
206006	632	72
206634	628	74
207258	624	72
207876	618	76
208496	630	80
209128	628	76
209756	632	82
210402	644	74
211046	640	78
211692	648	76
212338	646	74
212982	644	78
213620	640	76
214260	642	76
214898	634	76
215532	634	74
216160	632	80
216796	640	80
217442	640	76
218086	636	88
218718	634	90
219348	628	76
219970	628	88
220606	638	72
221254	646	74
221902	642	70
222546	644	80
223178	636	82
223816	642	82
224446	638	82
225090	638	92
225728	636	92
226370	634	74
226996	628	72
227616	622	70
228236	622	70
228864	620	72
229484	620	78
230100	618	74
230706	616	76
231330	618	72
231946	622	80
232570	628	78
233212	628	70
233830	622	72
234458	630	76
235094	638	74
235738	644	74
236378	636	72
237014	636	80
237638	636	94
238274	630	82
238902	620	70
239514	610	72
240118	604	72
240712	598	78
241300	596	78
241902	592	72
242490	590	74
243078	588	78
243666	590	72
244264	598	74
244866	602	72
245474	604	72
246072	596	74
246660	592	78
247242	592	84
247828	584	84
248420	582	76
249000	580	74
249570	576	76
250152	578	76
250734	582	74
251320	582	70
251900	582	76
252484	582	70
253060	584	78
253652	588	72
254234	584	76
254824	586	72
255410	584	82
255990	580	74
256558	576	76
257138	576	70
257710	580	76
258294	580	78
258882	584	76
259470	586	84
260046	580	74
260630	592	78
261230	598	82
261840	604	74
262458	610	72
263066	612	72
263660	596	72
264268	604	68
264854	596	76
265442	594	98
266048	588	74
266620	584	82
267206	580	82
267786	582	74
268372	582	70
268956	584	72
269536	580	70
270106	578	90
270688	580	88
271280	590	84
271876	594	74
272484	604	72
273082	600	68
273678	604	92
274280	604	84
274878	600	90
275490	602	74
276090	594	68
276678	588	74
277252	580	82
277816	576	90
278402	574	80
278978	572	66
279550	574	76
280122	572	76
280694	580	84
281278	582	72
281872	592	72
282474	596	76
283070	598	74
283660	592	74
284250	592	76
284852	596	68
285438	592	74
286020	588	82
286616	582	68
287192	576	70
287756	570	74
288324	568	70
288892	566	72
289454	570	92
290040	570	66
290612	574	70
291184	582	78
291778	592	78
292378	604	90
292986	606	90
293598	608	74
294204	610	78
294816	618	84
295436	614	82
296046	604	80
296638	594	76
297222	582	76
297798	582	72
298372	576	88
298950	570	68
299518	570	72
300078	566	76
300650	572	74
301226	578	82
301818	588	72
302408	584	82
302986	584	84
303562	576	82
304136	582	86
304718	578	90
305292	572	78
305868	566	70
306422	560	80
306978	554	76
307528	554	90
308088	556	74
308640	552	74
309196	552	78
309742	554	84
310294	554	100
310850	554	76
311400	556	88
311966	556	72
312520	556	76
313068	550	96
313618	552	90
314172	554	98
314734	554	78
315286	550	82
315834	552	76
316384	554	88
316934	548	82
317482	552	96
318042	554	84
318606	560	80
319158	558	78
319716	562	98
320286	570	96
320846	564	96
321408	556	86
321954	552	94
322520	556	84
323076	562	90
323636	556	86
324196	556	70
324748	550	72
325288	546	84
325824	542	90
326368	540	88
326902	540	94
327452	540	72
327992	538	72
328526	540	72
329062	538	80
329602	540	76
330144	544	90
330700	550	70
331254	550	78
331806	552	74
332354	550	72
332904	550	70
333440	546	78
333994	548	74
334546	546	82
335090	546	72
335634	542	70
336174	540	82
336714	542	70
337250	540	72
337786	542	82
338334	548	78
338898	552	78
339450	554	76
339998	548	78
340544	548	76
341080	542	92
341632	544	82
342168	546	84
342728	548	66
343272	544	72
343816	546	84
344354	538	76
344880	538	86
345424	534	80
345958	536	74
346500	540	72
347030	538	86
347584	542	82
348120	538	72
348650	538	80
349190	534	76
349720	538	78
350260	538	86
350794	534	80
351326	534	84
351864	534	76
352400	532	74
352934	536	88
353474	544	90
354030	546	74
354566	546	80
355118	544	74
355662	544	74
356192	540	82
356734	540	74
357280	540	72
357822	540	74
358358	536	72
358894	534	74
359418	530	82
359942	530	80
360480	530	76
361002	530	86
361540	530	80
362064	526	88
362578	524	88
363104	524	84
363646	534	72
364172	532	78
364712	532	76
365244	528	76
365768	530	76
366294	522	74
366816	524	86
367328	522	86
367856	520	74
368362	516	82
368892	516	72
369406	514	74
369922	512	76
370430	516	94
370948	516	82
371470	516	68
371986	516	68
372498	518	88
373014	514	76
373518	516	74
374044	520	82
374568	520	74
375094	518	74
375614	520	74
376138	524	68
376644	524	92
377180	526	90
377700	528	82
378238	524	74
378762	522	66
379286	522	72
379790	520	84
380306	518	90
380822	516	82
381344	520	78
381868	516	74
382388	518	74
382904	516	74
383420	518	74
383938	516	82
384460	518	66
384970	524	86
385500	522	68
386020	520	76
386542	522	76
387056	514	74
387570	516	74
388088	516	74
388600	510	74
389112	512	68
389622	510	74
390124	510	88
390632	508	94
391138	510	94
391658	514	94
392172	514	74
392690	516	78
393210	514	78
393718	512	72
394220	512	82
394740	510	74
395242	510	92
395750	512	84
396268	506	70
396778	508	72
397286	510	82
397786	508	88
398298	506	82
398802	506	76
399310	506	70
399816	504	74
400320	502	72
400820	502	74
401322	502	78
401824	504	84
402320	506	88
402828	504	82
403340	502	66
403840	502	74
404344	504	74
404836	498	88
405330	500	86
405844	502	74
406344	498	70
406836	490	76
407332	498	72
407814	496	86
408324	498	86
408824	502	72
409322	496	72
409818	496	70
410318	500	72
410806	494	88
411312	502	72
411802	496	80
412306	500	74
412794	500	96
413310	500	68
413810	498	72
414296	490	82
414796	500	78
415290	498	76
415782	492	74
416276	486	72
416754	490	90
417250	496	90
417756	498	72
418246	492	86
418736	484	72
419224	490	80
419708	494	98
420206	492	88
420700	488	84
421180	482	72
421666	486	74
422136	486	104
422630	488	96
423130	492	86
423612	490	98
424108	484	78
424592	484	78
425060	488	104
425566	488	72
426050	490	76
426526	486	100
427024	478	72
427500	480	72
427978	490	102
428472	484	68
428954	482	66
429434	478	70
429910	476	72
430390	480	74
430874	484	78
431352	486	74
431832	484	84
432322	476	68
432798	476	74
433266	466	96
433758	504	92
434242	488	84
434736	484	66
435214	474	74
435692	478	74
436158	480	82
436652	486	70
437126	482	88
437622	484	76
438116	488	78
438600	486	78
439080	478	70
439556	474	72
440024	478	92
440500	480	94
440984	486	102
441468	486	96
441968	486	70
442444	474	82
442920	478	72
443392	490	72
443876	482	72
444380	486	66
444848	476	76
445328	472	72
445804	476	80
446270	486	106
446768	480	78
447232	476	82
447710	468	72
448182	472	80
448650	476	92
449134	480	76
449614	482	88
450094	474	84
450566	470	66
451036	472	76
451510	474	78
451986	476	74
452458	472	80
452932	476	84
453422	488	72
453894	472	84
454362	472	78
454838	476	88
455318	480	72
455798	480	78
456264	478	96
456758	480	66
457236	480	82
457704	466	84
458176	472	72
458650	472	78
459126	480	72
459588	474	86
460074	478	86
460546	470	80
461020	468	68
461486	476	90
461960	474	80
462444	478	84
462924	478	86
463386	476	88
463870	468	82
464336	466	80
464804	468	68
465266	480	90
465752	470	72
466230	478	72
466700	476	74
467180	474	72
467646	462	64
468110	466	76
468564	468	86
469036	474	98
469520	474	86
469986	474	94
470462	464	66
470930	464	68
471394	468	64
471844	462	92
472314	470	96
472784	464	94
473250	476	98
473734	472	76
474202	462	70
474666	460	70
475122	464	78
475580	466	78
476048	470	100
476510	464	94
476978	468	96
477448	456	68
477912	460	72
478370	462	86
478828	456	72
479274	462	90
479738	464	98
480208	458	70
480656	452	86
481110	456	84
481566	452	90
482020	466	80
482488	466	84
482952	452	72
483408	454	74
483846	454	88
484308	452	92
484760	452	76
485210	456	94
485672	450	74
486124	450	72
486578	452	76
487008	446	86
487460	456	86
487920	452	80
488382	450	66
488816	448	86
489282	450	80
489730	450	80
490178	448	72
490630	448	72
491076	458	76
491528	454	82
491976	454	86
492446	452	76
492894	452	74
493350	452	80
493802	452	70
494238	452	80
494690	454	86
495154	456	76
495610	452	80
496066	448	74
496512	452	84
496954	450	88
497400	454	98
497862	456	84
498328	456	76
498784	456	84
499236	452	74
499674	450	84
500122	452	88
500580	456	96
501030	452	90
501492	448	76
501944	450	92
502388	452	78
502830	446	96
503288	450	82
503734	456	98
504188	450	94
504644	448	86
505092	446	90
505526	448	90
505976	444	96
506426	452	92
506872	450	98
507338	452	72
507782	446	70
508230	448	68
508670	448	96
509106	444	102
509566	448	92
510018	452	82
510466	454	92
510930	452	70
511380	446	72
511814	452	94
512258	448	100
512710	448	96
513178	456	82
513630	452	72
514082	448	72
514516	450	96
514958	444	98
515424	452	70
515862	452	92
516324	446	72
516758	446	82
517200	448	86
517656	442	70
518088	442	84
518538	448	82
518982	446	84
519436	442	80
519880	444	72
520326	444	82
520768	442	84
521196	438	82
521636	448	86
522096	450	76
522534	448	86
522996	444	80
523442	446	80
523888	446	86
524332	444	74
524766	450	86
525220	452	86
525672	446	80
526126	446	74
526570	444	82
527016	448	74
527452	442	78
527892	448	82
528340	448	86
528802	444	74
529242	446	84
529686	440	82
530112	442	88
530558	444	82
531020	450	74
531454	450	88
531918	444	70
532348	448	82
532804	442	72
533248	442	74
533684	446	84
534140	450	72
534580	444	76
535016	444	86
535474	442	82
535904	444	88
536356	448	80
536802	444	94
537258	442	68
537696	444	72
538136	440	72
538564	444	90
539024	444	76
539464	442	72
539904	438	72
540344	442	72
540784	438	64
541214	436	74
541646	442	94
542092	442	84
542526	438	82
542976	436	74
543404	438	98
543854	436	82
544286	438	84
544718	444	90
545174	444	86
545608	438	94
546058	438	70
546488	440	88
546922	436	92
547370	442	80
547810	442	74
548258	442	70
548690	436	82
549132	442	84
549574	436	66
550004	440	74
550450	448	84
550892	440	88
551318	438	102
551778	438	68
552214	438	70
552632	434	98
553074	442	84
553514	442	88
553966	440	80
554410	438	68
554836	438	96
555276	440	84
555704	434	102
556146	438	96
556594	444	86
557026	436	98
557472	438	86
557916	438	76
558344	434	88
558772	432	72
559206	438	98
559646	442	98
560092	434	72
560524	432	78
560960	432	66
561376	426	96
561808	438	96
562258	438	76
562688	430	74
563120	430	72
563548	432	74
563976	426	76
564412	428	66
564834	434	92
565270	434	68
565698	430	86
566130	426	80
566550	430	82
566988	430	82
567402	426	84
567840	496	100
568288	380	74
568722	430	78
569154	430	84
569582	432	84
570000	428	98
570436	430	92
570870	430	84
571296	436	86
571726	436	96
572166	432	88
572606	432	74
573022	430	92
573462	432	90
573888	430	94
574324	432	92
574764	438	74
575202	432	84
575632	430	72
576064	432	64
576486	430	94
576908	428	94
577346	438	96
577776	432	92
578216	426	70
578644	428	66
579064	426	92
579496	430	78
579928	426	70
580346	432	96
580788	430	72
581216	428	74
581642	424	72
582068	426	74
582492	426	84
582918	424	76
583342	426	86
583766	430	88
584200	426	78
584622	424	80
585046	422	82
585470	420	84
585890	424	82
586294	424	88
586726	424	84
587150	424	78
587562	400	86
588002	446	78
588416	420	82
588850	420	86
589260	430	86
589688	426	78
590122	420	74
590546	422	86
590964	422	72
591388	418	82
591800	426	80
592234	424	74
592654	422	72
593076	418	72
593494	420	70
593912	422	78
594330	422	92
594760	422	72
595164	416	96
595600	422	74
596010	422	82
596434	426	90
596868	422	72
597276	422	96
597708	420	74
598118	418	86
598540	424	92
598980	428	80
599404	422	72
599824	420	68
600244	420	66
600650	422	86
601084	424	72
601496	418	92
601928	420	72
602332	420	96
602764	416	70
603170	424	92
603606	420	82
604026	420	72
604442	414	80
604858	416	74
605262	420	86
605684	420	78
606110	416	76
606528	414	82
606940	414	72
607340	412	84
607766	416	72
608174	418	82
608602	418	68
609018	412	84
609432	416	84
609830	412	82
610242	412	86
610672	418	78
611080	414	80
611502	412	76
611914	410	78
612312	410	82
612718	414	82
613136	414	80
613562	416	70
613976	408	72
614384	410	74
614782	410	88
615202	410	80
615604	416	80
616026	410	74
616436	408	74
616840	412	80
617256	406	78
617662	412	70
618072	412	74
618488	412	82
618896	404	86
619304	410	82
619712	408	76
620120	408	80
620518	410	80
620934	412	82
621350	408	68
621756	406	84
622144	408	88
622570	406	80
622984	408	62
623384	412	72
623802	414	72
624210	406	84
624618	406	76
625016	408	76
625424	406	76
625832	414	82
626238	412	86
626666	408	82
627074	408	82
627478	408	74
627880	408	80
628296	414	74
628710	410	70
629118	406	72
629526	406	84
629928	408	76
630328	406	84
630742	412	78
631156	410	74
631568	406	82
631960	400	84
632378	410	72
632786	412	84
633202	414	70
633608	406	80
634016	408	82
634422	404	70
634826	408	70
635224	414	82
635640	408	82
636050	410	80
636456	408	86
636876	408	82
637276	410	82
637694	412	72
638088	408	86
638512	406	74
638920	406	82
639318	414	78
639738	410	70
640148	406	84
640552	408	74
640944	400	86
641354	410	84
641768	412	82
642188	412	86
642596	406	76
643004	406	84
643410	406	80
643800	402	84
644218	410	74
644620	412	84
645046	410	76
645454	406	78
645862	408	70
646260	408	74
646662	408	82
647074	410	82
647480	410	82
647902	408	76
648310	404	78
648702	406	76
649118	404	74
649510	416	82
649938	406	82
650346	406	78
650750	404	74
651158	408	70
651566	404	80
651964	410	76
652382	412	78
652790	404	72
653180	404	86
653580	404	88
654004	406	68
654392	414	100
654808	408	96
655214	406	96
655636	406	68
656036	402	86
656434	410	90
656842	412	86
657252	406	96
657672	406	68
658082	416	70
658496	410	68
658912	414	60
659316	406	68
659728	412	68
660140	412	68
660552	410	70
660968	414	68
661384	418	68
661820	440	70
662252	428	68
662680	428	68
663106	430	72
663522	416	74
663954	432	80
664386	430	72
664830	446	82
665270	440	70
665712	442	64
666154	442	68
666590	434	76
667028	440	74
667476	448	76
667922	446	70
668374	454	68
668824	448	80
669276	452	68
669730	454	68
670190	458	80
670646	456	72
671102	458	70
671568	466	74
672042	472	70
672514	474	78
672992	476	80
673464	476	74
673936	472	74
674416	476	72
674892	488	76
675392	492	70
675888	492	76
676380	492	80
676868	490	76
677352	484	76
677840	490	70
678336	496	70
678832	496	74
679332	494	80
679820	492	74
680308	486	78
680788	488	72
681282	492	74
681776	490	70
682264	490	70
682750	482	74
683226	478	74
683706	478	72
684194	492	72
684686	492	74
685178	490	70
685670	492	70
686162	492	74
686650	488	78
687142	492	84
687650	508	72
688162	512	70
688678	514	70
689190	514	78
689702	510	74
690202	500	78
690710	510	82
691226	516	72
691742	514	70
692252	512	72
692760	506	80
693260	500	74
693760	504	80
694264	502	82
694776	512	70
695288	510	72
695792	504	72
696292	500	80
696780	488	78
697268	490	74
697756	490	70
698252	496	68
698752	496	82
699256	504	76
699760	502	80
700260	508	76
700770	514	78
701300	522	70
701830	530	74
702358	528	76
702882	522	78
703398	518	76
703918	518	72
704446	532	72
704982	536	76
705522	538	72
706058	534	76
706586	526	82
707110	524	76
707646	538	72
708198	554	74
708758	558	70
709314	556	74
709866	550	74
710406	540	82
710946	542	72
711508	562	82
712076	570	70
712640	562	72
713188	548	82
713720	538	76
714256	532	70
714796	540	82
715344	546	70
715884	540	80
716424	540	76
716964	540	80
717492	528	74
718018	528	70
718560	542	72
719108	550	84
719656	546	72
720200	542	78
720736	536	76
721254	526	78
721794	532	70
722346	554	72
722898	550	68
723442	546	72
723986	542	74
724522	536	76
725054	532	76
725602	548	72
726174	574	76
726750	576	74
727326	574	72
727902	576	74
728470	568	74
729026	556	72
729594	568	72
730178	584	72
730756	586	76
731340	576	74
731908	566	74
732460	552	70
733012	556	70
733576	562	70
734132	558	74
734688	554	74
735240	550	74
735776	540	74
736316	540	72
736874	564	80
737456	574	72
738024	570	72
738592	564	74
739152	562	76
739704	554	74
740270	562	76
740850	578	78
741426	576	76
742002	576	68
742570	570	68
743138	566	72
743698	562	78
744250	552	68
744802	554	74
745354	550	66
745902	546	68
746454	550	70
746998	546	76
747530	542	84
748072	544	98
748644	570	88
749218	574	90
749800	578	70
750380	578	80
750948	572	80
751512	562	74
752082	576	74
752676	588	82
753268	590	80
753852	586	78
754428	576	84
755000	574	74
755596	592	74
756196	600	76
756796	602	72
757396	596	82
757980	588	78
758556	576	72
759142	584	80
759734	600	96
760332	602	98
760950	602	78
761554	604	74
762134	594	104
762722	586	94
763318	584	66
763904	600	82
764510	604	88
765104	596	90
765698	582	66
766262	576	82
766842	570	76
767414	566	68
767966	556	68
768508	552	82
769054	548	76
769598	544	76
770140	540	84
770684	538	78
771228	542	80
771772	546	70
772320	546	76
772868	546	72
773412	550	80
773962	562	98
774540	568	74
775112	570	74
775674	564	90
776234	564	80
776808	564	80
777364	560	68
777922	556	82
778474	552	80
779020	554	100
779586	558	76
780174	590	72
780776	608	76
781398	610	70
782014	618	72
782634	620	74
783238	612	76
783844	608	96
784458	610	72
785066	604	82
785666	598	70
786258	592	78
786844	592	92
787436	588	68
788020	590	80
788612	586	72
789196	580	78
789770	582	98
790358	588	84
790962	604	96
791580	612	70
792188	606	70
792788	604	78
793380	598	82
793976	596	82
794582	606	90
795196	608	74
795794	604	92
796404	606	74
797020	616	86
797632	612	74
798226	600	84
798836	604	72
799434	604	82
800040	604	76
800646	606	88
801258	606	72
801852	602	84
802444	588	86
803026	588	84
803616	586	80
804196	590	94
804802	594	72
805414	606	72
806008	602	86
806620	610	88
807240	622	80
807872	632	90
808496	628	80
809132	622	74
809734	614	88
810352	614	90
810966	616	76
811580	610	76
812176	604	84
812786	606	88
813396	610	80
814014	616	76
814628	608	74
815234	610	82
815848	612	74
816474	632	78
817116	640	70
817758	638	74
818398	638	72
819022	622	74
819634	614	74
820234	606	84
820846	608	68
821454	608	70
822062	606	74
822666	602	76
823258	596	78
823838	586	80
824414	578	78
825002	586	86
825602	598	82
826232	626	82
826876	644	82
827520	642	76
828160	642	74
828796	636	80
829432	636	68
830064	632	70
830688	622	74
831294	616	80
831908	604	82
832508	600	68
833108	600	78
833708	602	80
834312	602	80
834916	604	70
835514	598	72
836114	600	76
836718	606	80
837326	606	78
837934	608	78
838542	606	76
839138	600	78
839728	594	76
840322	588	78
840910	590	72
841506	592	78
842098	596	76
842694	596	70
843294	600	80
843898	604	70
844506	608	70
845116	608	72
845724	608	72
846328	604	80
846932	604	68
847532	602	72
848136	602	78
848736	600	70
849332	596	70
849920	590	70
850512	592	70
851108	596	70
851712	602	78
852324	610	82
852936	616	72
853546	614	76
854172	620	80
854798	626	78
855422	622	70
856032	622	76
856650	618	92
857266	612	72
857882	612	72
858476	604	98
859078	598	92
859670	590	88
860258	586	72
860846	584	72
861426	586	76
862014	588	88
862610	598	78
863214	604	92
863834	612	82
864456	620	72
865072	618	82
865678	614	88
866294	614	88
866908	614	86
867536	620	76
868152	618	78
868758	618	88
869380	616	88
870004	626	72
870640	628	70
871272	632	82
871900	626	72
872516	626	88
873136	620	92
873762	624	86
874384	626	88
875022	626	76
875638	626	78
876252	616	80
876874	616	84
877490	614	78
878102	610	84
878706	606	84
879310	602	84
879906	596	76
880502	598	70
881110	612	82
881726	614	82
882350	620	68
882974	624	70
883600	624	74
884224	624	80
884840	624	72
885476	626	70
886100	622	70
886712	626	76
887342	626	72
887976	626	80
888600	624	78
889216	620	72
889832	614	78
890440	610	66
891048	604	72
891644	598	66
892236	594	78
892824	588	76
893410	588	66
893994	584	68
894582	586	80
895166	584	74
895750	586	72
896334	584	70
896910	578	78
897494	582	80
898078	582	76
898662	584	68
899246	586	68
899830	584	72
900422	590	68
901034	612	68
901674	648	80
902322	646	74
902972	644	78
903608	638	68
904244	632	72
904868	626	70
905480	618	76
906100	614	78
906708	608	78
907308	602	70
907908	600	74
908512	602	68
909112	602	70
909716	604	66
910328	612	78
910940	612	68
911560	618	72
912176	616	68
912790	614	68
913402	614	82
914018	612	82
914622	608	72
915226	606	70
915830	604	86
916438	608	68
917054	612	70
917660	614	78
918272	612	92
918876	612	102
919498	606	80
920088	598	78
920682	592	84
921274	590	82
921870	592	70
922468	598	76
923056	598	86
923658	598	94
924264	606	90
924876	608	70
925492	616	72
926112	618	74
926726	624	96
927350	624	94
927986	632	84
928618	634	86
929264	640	70
929904	638	80
930540	638	74
931172	632	78
931806	632	68
932438	634	82
933074	636	68
933710	632	70
934338	632	72
934956	628	82
935590	624	82
936210	618	72
936822	616	72
937434	612	72
938050	612	78
938674	628	70
939322	644	76
939966	648	72
940618	646	68
941256	640	72
941880	630	70
942508	626	80
943128	618	80
943744	616	72
944356	612	66
944964	608	68
945576	610	72
946180	606	70
946788	606	68
947386	606	74
948008	614	66
948636	630	74
949280	642	66
949932	652	72
950578	648	72
951214	642	78
951854	638	68
952494	636	82
953126	630	78
953750	626	68
954366	614	74
954974	610	70
955578	604	84
956178	602	82
956782	604	82
957394	612	80
958010	614	82
958622	614	84
959238	614	82
959852	612	70
960456	608	70
961064	606	80
961668	606	70
962272	604	84
962876	602	78
963476	598	68
964076	602	72
964680	604	72
965288	608	82
965900	614	82
966512	612	82
967128	612	72
967740	614	70
968352	612	80
968964	610	78
969574	610	68
970182	610	78
970790	608	80
971402	612	80
972018	614	78
972630	610	70
973234	608	66
973838	604	80
974438	600	80
975038	600	76
975638	598	66
976234	598	72
976830	596	68
977426	596	80
978022	596	66
978622	598	72
979232	610	70
979852	620	78
980486	640	68
981160	664	78
981828	668	66
982484	670	80
983164	666	76
983828	664	64
984484	658	64
985132	646	68
985758	640	82
986392	630	76
987028	630	78
987656	626	80
988284	628	66
988906	624	74
989526	624	70
990150	622	80
990778	628	80
991418	638	66
992070	652	74
992716	658	82
993378	650	68
994026	648	74
994670	644	68
995306	638	68
995934	626	72
996558	624	68
997174	618	68
997790	616	80
998408	620	82
999036	624	66
999672	638	80
1000312	638	74
1000946	642	74
1001588	636	82
1002226	644	74
1002872	640	82
1003512	640	66
1004148	632	68
1004776	632	82
1005404	626	82
1006024	624	84
1006652	626	82
1007280	628	80
1007914	634	68
1008550	636	72
1009186	636	82
1009818	632	80
1010450	632	82
1011086	634	76
1011718	634	76
1012358	638	70
1012990	634	82
1013622	632	84
1014254	634	82
1014894	638	70
1015538	642	70
1016176	644	76
1016820	646	76
1017476	662	84
1018152	674	84
1018856	700	70
1019562	706	86
1020254	692	76
1020928	678	88
1021608	672	72
1022266	662	74
1022916	648	84
1023566	654	88
1024218	648	86
1024858	640	84
1025500	638	64
1026128	626	72
1026744	622	70
1027366	618	68
1027978	612	86
1028594	618	82
1029222	626	78
1029858	636	70
1030498	638	68
1031142	646	70
1031780	642	86
1032438	654	84
1033094	658	84
1033754	658	70
1034406	650	70
1035050	646	70
1035686	638	86
1036324	634	80
1036960	638	80
1037604	642	80
1038244	642	74
1038884	640	82
1039524	640	80
1040172	648	82
1040828	654	78
1041488	662	80
1042160	672	70
1042824	664	82
1043478	660	72
1044136	656	68
1044794	662	82
1045460	658	80
1046118	658	80
1046770	652	70
1047410	640	72
1048042	632	84
1048666	626	82
1049294	626	82
1049926	632	68
1050566	642	72
1051222	656	68
1051878	662	76
1052548	668	76
1053226	672	76
1053894	666	70
1054544	660	78
1055206	652	66
1055852	646	78
1056496	648	80
1057144	644	78
1057788	646	78
1058428	640	72
1059062	638	76
1059692	632	68
1060324	626	80
1060968	646	80
1061652	680	78
1062340	690	80
1063032	690	78
1063716	684	76
1064388	672	72
1065046	668	78
1065714	658	76
1066370	660	66
1067018	646	70
1067666	646	80
1068302	638	74
1068938	636	72
1069566	634	76
1070206	634	82
1070850	646	82
1071506	656	82
1072174	666	80
1072842	668	72
1073514	672	78
1074182	668	76
1074850	670	80
1075520	670	82
1076184	664	84
1076840	654	70
1077492	650	68
1078128	640	82
1078768	638	82
1079412	646	82
1080064	650	82
1080724	660	76
1081384	658	72
1082044	664	80
1082700	656	84
1083360	660	82
1084024	664	84
1084686	660	80
1085350	664	78
1086006	656	70
1086648	648	78
1087294	640	78
1087930	636	80
1088566	636	78
1089202	636	80
1089846	642	68
1090490	644	68
1091130	644	78
1091770	644	74
1092422	646	78
1093070	648	78
1093714	644	70
1094360	644	68
1095000	638	78
1095636	636	78
1096272	636	78
1096908	638	66
1097544	634	68
1098172	638	72
1098812	630	64
1099444	634	74
1100084	638	62
1100728	642	76
1101376	648	66
1102020	646	66
1102656	644	74
1103308	644	78
1103946	642	80
1104586	640	78
1105226	638	66
1105858	634	70
1106486	628	66
1107110	624	78
1107734	624	80
1108362	628	78
1108998	636	68
1109634	634	78
1110262	630	66
1110890	630	80
1111522	630	78
1112154	634	80
1112782	626	76
1113408	624	78
1114020	614	68
1114628	608	78
1115228	600	76
1115832	604	78
1116440	610	78
1117056	612	64
1117672	618	70
1118296	626	68
1118932	634	78
1119568	634	68
1120194	632	74
1120824	634	80
1121460	632	74
1122094	634	72
1122730	634	84
1123362	630	82
1123986	624	72
1124610	624	80
1125234	624	82
1125850	618	82
1126462	612	84
1127074	612	80
1127686	610	84
1128298	614	72
[truncated: 199 more rows]
