# Supplementary material for: The characterization of the transit through the anaerobic threshold based on relationships between RR and QRS cardiac intervals
Source: PLoS One. 2019 May 15;14(5):e0216938. doi: 10.1371/journal.pone.0216938 (PMC6519807; doi:10.1371/journal.pone.0216938)
Supplement: S1 Dataset — The supporting information files include data from ECG analysis for all persons. (ZIP) [file pone.0216938.s001.zip › Data_RR_QRS/Person_9_Load_Time_RR_QRS.txt]

Load	Time	RR	QRS
0	1966	1058	72
25	61430	1004	72
50	121724	876	72
75	181312	814	72
100	241210	746	72
125	301096	674	70
150	361234	620	70
175	421538	582	70
200	467518	520	72
225	541090	482	84
250	600788	456	86
275	661046	432	82
300	721344	412	84
0	783634	396	82
