# Supplementary material for: The characterization of the transit through the anaerobic threshold based on relationships between RR and QRS cardiac intervals
Source: PLoS One. 2019 May 15;14(5):e0216938. doi: 10.1371/journal.pone.0216938 (PMC6519807; doi:10.1371/journal.pone.0216938)
Supplement: S1 Dataset — The supporting information files include data from ECG analysis for all persons. (ZIP) [file pone.0216938.s001.zip › Data_RR_QRS/Person_9_Time_RR_QRS.txt]

Time	RR	QRS
1966	1058	72
3052	1088	70
4138	1086	72
5218	1080	72
6266	1050	72
7326	1058	72
8406	1078	72
9504	1098	72
10564	1062	72
11618	1054	70
12696	1080	72
13804	1106	72
14908	1104	72
15968	1060	72
17034	1066	70
18090	1056	72
19146	1056	72
20154	1008	72
21176	1022	70
22208	1032	70
23242	1034	72
24238	996	72
25258	1020	72
26298	1040	72
27320	1022	72
28334	1014	70
29370	1036	70
30428	1058	72
31492	1064	72
32538	1046	70
33580	1042	72
34640	1058	72
35694	1056	70
36726	1034	72
37764	1036	70
38838	1074	72
39946	1108	72
41062	1114	72
42126	1066	72
43194	1068	72
44270	1076	72
45338	1068	70
46370	1032	70
47416	1044	72
48484	1070	72
49576	1092	72
50664	1088	72
51768	1104	72
52882	1114	70
53972	1090	70
55038	1066	72
56106	1066	72
57186	1082	72
58240	1054	70
59324	1084	70
60426	1102	72
61430	1004	72
62470	1040	74
63504	1036	76
64474	968	74
65448	974	76
66416	968	76
67352	934	72
68260	910	76
69180	920	76
70094	914	74
70974	880	74
71846	872	72
72724	878	70
73596	870	70
74448	854	70
75292	842	70
76132	842	70
77000	868	70
77938	938	72
78882	944	72
79822	940	72
80800	978	72
81840	1042	72
82812	970	72
83788	978	72
84760	970	72
85774	1014	70
86762	988	70
87710	948	70
88664	956	72
89612	946	70
90620	1008	70
91648	1028	70
92748	1100	70
93866	1118	72
94920	1054	70
96006	1086	72
97098	1092	72
98180	1082	72
99264	1084	72
100360	1094	68
101448	1090	72
102524	1074	68
103592	1068	68
104668	1078	72
105644	976	72
106604	960	72
107550	946	72
108478	930	72
109396	916	70
110312	916	70
111222	910	72
112118	896	72
113004	886	70
113882	876	68
114764	884	70
115646	884	72
116524	876	72
117384	862	72
118242	858	70
119098	854	70
119968	870	72
120848	880	72
121724	876	72
122592	866	68
123446	856	70
124320	874	72
125190	870	70
126058	868	76
126904	846	74
127744	840	74
128598	854	72
129442	844	76
130276	834	74
131096	820	74
131916	818	74
132746	834	76
133582	834	76
134412	830	74
135244	832	72
136086	842	74
136942	856	74
137794	852	74
138626	832	74
139454	828	74
140288	834	72
141126	838	74
141968	840	76
142794	828	74
143618	824	74
144460	842	70
145302	840	68
146140	840	70
146968	828	70
147790	824	72
148626	836	72
149470	842	72
150314	844	72
151142	828	72
151964	822	70
152792	828	70
153624	834	72
154458	832	70
155272	814	72
156078	804	70
156878	802	70
157708	830	72
158538	830	70
159370	832	70
160194	824	70
161014	820	70
161828	816	72
162650	820	72
163470	822	72
164278	808	72
165084	804	70
165888	804	70
166706	818	72
167522	816	72
168338	816	72
169142	804	72
169942	798	68
170750	810	68
171562	812	72
172372	810	72
173174	802	70
173978	802	70
174780	804	72
175600	818	68
176422	824	70
177240	816	72
178052	812	68
178862	812	70
179680	818	72
180498	818	70
181312	814	72
182112	798	70
182908	798	70
183710	802	72
184516	806	70
185312	796	70
186100	788	70
186900	798	70
187698	800	72
188488	790	70
189262	774	72
190034	770	68
190806	774	72
191576	768	72
192334	760	74
193084	754	76
193840	752	76
194600	760	76
195378	778	74
196154	778	74
196932	778	76
197706	774	74
198480	772	76
199262	782	74
200044	782	76
200814	770	72
201582	768	72
202348	766	70
203116	768	70
203876	760	70
204622	746	72
205366	744	72
206114	746	68
206866	756	72
207622	754	72
208376	754	70
209120	744	70
209864	746	72
210612	748	72
211368	754	72
212120	752	72
212872	752	72
213614	744	70
214356	742	72
215110	750	70
215858	750	70
216604	744	72
217340	738	72
218080	738	68
218822	746	70
219566	742	72
220310	744	72
221050	742	72
221796	742	70
222542	748	72
223296	754	70
224052	756	70
224806	754	72
225554	746	68
226302	748	68
227052	752	70
227812	760	70
228566	756	72
229322	752	70
230066	746	70
230814	746	70
231562	750	70
232314	752	70
233060	746	72
233796	738	72
234534	736	70
235270	734	70
236016	748	72
236758	742	70
237500	742	72
238238	738	70
238976	738	70
239718	742	68
240468	748	70
241210	746	72
241954	742	72
242686	732	72
243420	730	66
244162	748	72
244896	732	70
245618	720	68
246334	718	72
247046	712	72
247784	738	70
248504	722	72
249226	720	70
249934	708	70
250648	714	72
251372	722	68
252088	718	72
252798	710	70
253506	708	70
254214	708	70
254930	716	70
255644	714	72
256354	710	70
257058	704	70
257764	706	70
258470	704	68
259194	726	68
259906	714	72
260620	710	70
261324	706	70
262032	706	70
262730	702	72
263434	704	72
264180	744	70
264904	722	66
265622	718	68
266338	716	68
267054	718	70
267776	720	68
268494	720	70
269226	732	70
269950	724	70
270664	714	72
271374	710	70
272082	710	70
272804	718	68
273516	714	72
274222	704	70
274920	700	72
275622	702	70
276336	716	70
277046	708	72
277748	700	70
278442	696	72
279138	694	68
279840	704	70
280540	700	70
281230	690	72
281918	688	72
282606	686	68
283304	696	66
283994	694	68
284680	686	70
285366	684	68
286042	678	70
286720	678	72
287404	684	72
288098	692	70
288784	688	72
289466	682	70
290144	678	72
290822	678	70
291508	688	72
292202	692	70
292888	686	72
293570	682	70
294252	682	72
294942	690	70
295636	694	70
296322	686	72
297002	678	68
297680	678	70
298366	688	72
299058	690	68
299742	686	72
300420	678	70
301096	674	70
301782	688	68
302460	678	70
303132	672	70
303800	668	70
304466	666	72
305154	686	70
305830	678	70
306502	672	70
307170	670	70
307832	660	72
308516	686	72
309194	674	70
309858	666	70
310520	662	72
311178	658	70
311844	668	72
312516	670	68
313176	660	72
313830	654	70
314486	654	72
315144	660	70
315816	670	70
316476	662	70
317134	656	68
317786	654	72
318446	660	72
319114	668	68
319776	662	70
320430	656	72
321082	652	72
321740	656	70
322404	664	70
323060	656	70
323714	654	70
324364	652	72
325018	652	70
325678	660	70
326344	668	72
327008	662	72
327670	662	70
328332	662	72
328996	662	68
329662	666	70
330338	676	70
331006	668	70
331668	664	72
332328	658	68
332984	656	70
333640	656	70
334322	682	68
334988	670	70
335650	660	72
336310	660	72
336966	656	72
337620	652	70
338282	664	72
338950	668	72
339608	658	70
340262	654	72
340912	648	70
341566	656	72
342238	672	70
342900	660	68
343552	652	68
344200	650	72
344848	648	72
345518	668	70
346174	656	70
346818	646	70
347458	640	70
348096	638	72
348744	648	72
349396	652	72
350038	642	70
350670	634	70
351300	628	72
351938	638	68
352562	624	72
353184	620	70
353802	620	72
354418	616	72
355038	620	72
355660	622	70
356280	616	66
356894	618	72
357506	614	72
358132	624	70
358752	620	70
359374	620	68
359990	618	72
360612	622	70
361234	620	70
361854	620	70
362466	612	70
363076	612	72
363694	618	70
364312	616	68
364924	612	68
365532	610	72
366142	610	70
366760	616	68
367374	614	70
367984	612	72
368594	608	70
369210	616	66
369824	614	68
370432	608	68
371038	608	72
371652	610	66
372262	614	72
372872	610	70
373480	608	70
374088	608	70
374702	614	72
375320	616	70
375932	614	70
376544	610	70
377158	616	72
377776	618	70
378398	622	72
379016	616	70
379630	616	72
380252	622	70
380880	626	68
381502	624	70
382126	624	70
382758	632	70
383398	640	70
384044	644	68
384686	642	70
385324	640	72
385976	650	68
386632	658	72
387298	664	70
387962	664	70
388636	674	68
389306	672	70
389962	654	70
390602	640	72
391234	632	68
391864	630	70
392486	624	72
393112	622	70
393728	620	70
394348	618	70
394968	622	70
395584	616	70
396198	614	72
396806	608	72
397420	614	70
398028	610	70
398636	604	70
399240	606	70
399838	598	72
400444	606	72
401044	600	72
401640	594	68
402228	590	72
402822	594	70
403418	594	70
404004	586	72
404592	586	68
405172	584	72
405760	586	68
406344	586	72
406928	586	72
407512	582	72
408092	580	72
408678	586	70
409262	584	70
409844	582	70
410426	582	72
411006	580	72
411596	590	70
412180	582	70
412764	584	70
413342	580	72
413932	586	66
414516	586	70
415096	580	70
415676	580	70
416258	582	68
416842	586	72
417428	586	70
418016	586	70
418602	584	68
419190	590	70
419780	590	68
420370	590	70
420958	588	70
421538	582	70
422126	588	70
422712	584	68
423292	582	72
423872	576	68
424446	576	70
425024	580	72
425600	574	68
426174	572	70
426742	570	70
427314	572	70
427886	574	70
428458	568	66
429020	566	70
429586	566	72
430154	570	72
430724	568	70
431288	564	70
431854	562	68
432422	568	68
432986	568	72
433550	560	68
434106	560	72
434670	564	72
435234	562	68
435790	560	72
436350	560	72
436906	556	72
437470	562	72
438032	562	70
438592	558	68
439148	558	72
439708	562	72
440276	564	68
440836	560	68
441392	558	72
441952	560	72
442514	562	70
443080	560	64
443634	558	70
444188	554	72
444742	554	70
445298	554	70
445850	554	70
446400	554	72
446952	552	72
447388	432	68
448056	668	70
448604	550	70
449156	550	70
449706	552	72
450258	550	68
450806	548	72
451354	550	72
451908	554	70
452466	558	72
453018	552	72
453570	552	72
454118	548	72
454672	554	70
455226	552	68
455774	548	72
456318	548	72
456866	544	72
457412	550	72
457960	546	72
458502	542	70
459040	538	72
459584	544	72
460128	544	72
460664	538	72
461200	534	72
461734	532	70
462268	538	72
462804	534	72
463332	528	72
463860	528	72
464386	526	70
464914	528	70
465436	524	72
465960	522	72
466480	518	72
466998	520	72
467518	520	72
468042	520	68
468556	518	70
469072	514	70
469588	518	70
470106	518	72
470624	516	70
471138	516	72
471654	514	72
472170	518	72
472692	520	70
473208	516	70
473722	516	72
474238	514	72
474758	518	68
475274	518	68
475792	518	70
476310	516	68
476824	516	72
477336	514	72
477852	516	72
478376	522	68
478898	520	66
479418	522	70
479938	520	70
480460	524	72
480988	528	72
481518	530	70
482046	528	70
482574	528	70
483106	530	70
483638	534	70
484168	530	72
484696	526	72
485220	524	72
485746	528	70
486274	530	86
486800	522	84
487320	524	88
487846	522	86
488372	526	84
488894	524	86
489414	520	88
489932	516	84
490454	524	86
490978	522	84
491496	520	86
492014	516	86
492528	514	84
493048	520	82
493566	520	84
494080	514	86
494592	512	84
495108	516	84
495624	516	86
496138	514	86
496650	510	84
497158	508	84
497670	514	84
498182	512	86
498690	508	84
499196	506	88
499702	504	86
500210	508	82
500716	506	82
501218	504	86
501722	500	82
502216	496	84
502720	502	82
503218	500	84
503714	496	84
504208	494	86
504706	498	84
505202	498	84
505698	494	84
506192	494	84
506682	492	86
507178	492	82
507670	496	82
508162	492	86
508654	492	88
509148	490	82
509638	492	84
510134	494	82
510626	494	82
511120	492	84
511610	492	86
512104	494	84
512600	496	84
513096	494	82
513588	494	86
514078	490	86
514570	496	86
515068	494	84
515560	492	84
516048	490	84
516540	490	84
517032	492	80
517524	492	80
518014	490	82
518502	488	82
518988	488	84
519476	486	84
519960	484	84
520448	488	84
520942	494	82
521434	492	82
521928	494	84
522420	494	84
522916	494	84
523412	498	84
523914	500	82
524408	498	84
524904	496	84
525402	494	84
525900	498	82
526396	498	82
526894	496	84
527386	494	84
527882	496	84
528380	496	82
528878	496	80
529372	496	82
529862	492	84
530360	496	82
530856	498	82
531352	492	82
531842	492	84
532336	494	82
532826	494	84
533320	492	82
533812	490	82
534300	488	82
534792	492	80
535282	490	80
535768	486	86
536256	486	82
536742	488	82
537226	486	84
537712	484	84
538198	484	82
538676	480	86
539160	484	86
539642	484	86
540126	482	84
540608	482	84
541090	482	84
541572	484	84
542054	482	86
542538	482	84
543018	480	80
543500	484	86
543984	482	86
544464	482	84
544944	478	84
545430	484	80
545910	482	84
546390	480	84
546866	476	86
547348	482	84
547828	480	84
548308	478	84
548782	476	86
549260	480	86
549742	478	82
550218	476	84
550690	474	86
551170	478	82
551648	480	84
552122	476	86
552598	474	82
553078	476	82
553550	478	86
554026	474	84
554506	476	80
554976	474	86
555454	476	82
555928	478	86
556406	476	86
556876	474	86
557354	476	86
557832	476	82
558308	474	78
558786	478	80
559258	474	84
559734	478	82
560212	478	84
560694	476	80
561164	474	82
561644	478	82
562118	478	84
562596	476	84
563070	474	84
563546	476	84
564020	474	82
564496	476	86
564966	474	86
565442	470	84
565918	476	82
566386	472	88
566862	472	78
567332	470	86
567802	472	86
568274	472	82
568746	470	84
569210	468	86
569680	468	80
570152	468	78
570618	468	82
571082	464	84
571546	464	82
572012	466	80
572474	464	80
572940	462	80
573394	462	88
573856	460	84
574316	460	84
574778	460	82
575238	458	78
575696	460	80
576154	456	82
576612	460	80
577074	460	78
577532	458	80
577988	458	80
578446	456	82
578902	460	82
579362	458	78
579822	458	82
580276	456	84
580736	458	78
581196	458	76
581650	458	82
582104	456	84
582560	456	84
583020	460	84
583480	456	80
583936	458	82
584396	456	78
584846	454	84
585302	458	84
585758	454	84
586216	456	82
586672	456	82
587126	458	84
587584	456	82
588042	454	80
588496	458	82
588952	456	82
589410	458	80
589866	454	80
590320	456	82
590780	458	78
591236	458	82
591690	456	82
592146	456	82
592604	456	82
593060	458	86
593520	456	82
593974	456	84
594430	454	80
594888	458	78
595342	456	82
595798	456	82
596256	454	82
596708	456	84
597164	456	82
597616	452	86
598074	456	82
598522	450	84
598980	456	84
599432	454	82
599886	452	82
600336	450	86
600788	456	86
601244	454	80
601696	452	86
602148	450	78
602600	454	82
603052	452	78
603498	450	84
603950	450	84
604400	448	82
604852	450	82
605300	452	82
605752	450	82
606200	448	82
606654	450	80
607100	452	82
607552	450	82
608000	448	82
608450	450	80
608900	450	80
609348	448	78
609800	450	76
610246	448	84
610694	448	82
611144	450	82
611596	450	82
612044	448	82
612494	448	80
612936	450	88
613388	450	88
613834	448	88
614290	448	84
614736	450	86
615188	450	82
615638	450	84
616084	448	82
616530	448	84
616978	448	86
617426	446	82
617878	448	82
618322	446	84
618768	448	80
619218	448	82
619660	446	88
620108	444	84
620552	448	88
621000	448	82
621450	446	82
621890	446	88
622336	446	90
622788	448	84
623234	446	86
623682	446	84
624122	446	88
624570	444	86
625014	446	86
625462	446	86
625906	444	86
626350	444	86
626796	444	84
627238	446	86
627682	442	86
628126	444	86
628568	442	80
629012	442	82
629450	442	84
629896	442	82
630330	438	88
630772	440	86
631210	440	86
631656	440	80
632088	438	84
632524	438	84
632964	436	84
633400	438	82
633836	434	84
634272	436	80
634704	434	84
635142	436	82
635576	434	84
636012	436	80
636444	432	80
636876	434	84
637312	434	80
637744	432	82
638176	432	80
638610	434	82
639040	430	80
639478	434	76
639906	432	82
640336	432	84
640772	432	80
641202	432	82
641634	432	80
642066	432	84
642498	432	60
642930	432	82
643360	432	86
643790	432	88
644226	432	84
644658	430	82
645088	432	80
645520	432	84
645950	432	84
646384	430	86
646814	432	86
647244	432	86
647678	432	86
648110	432	86
648542	432	86
648972	432	84
649406	432	86
649838	432	84
650270	434	84
650706	432	82
651136	432	86
651568	432	86
652002	432	82
652430	432	82
652862	430	80
653294	434	82
653724	428	84
654150	432	86
654586	432	82
655018	430	82
655448	430	84
655878	432	82
656308	430	84
656742	432	80
657172	430	80
657604	432	80
658032	430	84
658466	432	82
658896	430	82
659328	430	80
659756	430	84
660190	432	78
660616	428	82
661046	432	82
661478	428	82
661912	430	78
662334	428	84
662766	430	80
663192	428	82
663622	430	82
664050	428	84
664480	428	78
664908	428	82
665336	428	82
665764	428	82
666190	426	80
666602	418	84
667036	434	86
667466	428	84
667896	424	78
668316	426	82
668738	424	84
669172	424	78
669592	424	80
670010	422	84
670440	424	78
670862	424	80
671278	422	84
671704	422	82
672124	422	84
672548	422	78
672970	422	82
673392	422	80
673810	422	82
674234	420	82
674652	420	84
675074	422	82
675496	418	80
675916	420	80
676338	420	78
676750	422	86
677174	416	82
677582	422	86
678008	416	84
678422	400	86
678846	436	82
679266	418	82
679680	416	84
680098	418	82
680518	418	82
680930	418	82
681348	418	86
681772	420	82
682192	418	80
682610	420	80
683026	420	82
683450	420	80
683870	420	82
684286	420	84
684712	420	78
685134	422	80
685554	420	80
685970	420	84
686390	420	84
686810	420	84
687236	422	80
687654	418	80
688070	418	80
688492	420	82
688906	418	84
689326	418	80
689738	414	84
690164	420	78
690578	418	84
690992	414	84
691408	416	78
691828	420	84
692246	416	82
692664	416	76
693076	416	84
693494	416	82
693904	416	84
694322	414	78
694742	414	78
695152	414	80
695564	414	84
695976	412	80
696390	412	78
696804	416	80
697216	410	82
697628	412	78
698036	410	80
698458	416	78
698864	412	84
699270	410	86
699684	412	84
700102	416	82
700510	412	86
700926	414	88
701338	412	84
701750	412	86
702168	416	84
702584	414	86
702994	414	82
703416	418	78
703826	416	88
704246	414	86
704664	418	84
705080	418	84
705496	418	86
705916	418	84
706336	420	86
706756	420	84
707174	420	84
707600	420	80
708014	418	84
708432	420	84
708852	418	86
709276	422	80
709690	418	88
710110	418	84
710524	416	84
710948	422	86
711366	416	80
711782	418	86
712200	418	82
712618	418	86
713036	418	86
713450	418	88
713872	416	82
714288	418	86
714704	416	80
715122	416	82
715536	416	88
715956	418	84
716368	418	88
716788	414	82
717202	416	84
717618	416	84
718034	416	82
718446	414	86
718868	414	80
719276	416	86
719692	414	86
720102	412	88
720518	414	88
720934	414	82
721344	412	84
721754	412	86
722170	414	78
722578	410	86
722994	412	82
723404	412	84
723816	412	84
724224	408	84
724638	412	82
725046	410	84
725458	410	82
725868	410	82
726274	408	82
726684	410	86
727098	410	78
727502	406	82
727902	404	88
728320	412	82
728726	408	86
729134	410	82
729540	406	82
729950	410	82
730360	406	78
730758	404	86
731168	410	82
731578	408	82
731984	406	82
732384	402	84
732798	412	82
733204	404	82
733610	406	78
734008	402	82
734416	410	84
734828	406	80
735232	404	80
735632	402	84
736040	410	84
736446	406	84
736850	402	82
737250	402	86
737664	410	80
738064	404	84
738474	404	76
738868	400	84
739280	410	80
739686	404	78
740084	400	82
740480	400	86
740898	410	80
741300	406	82
741704	402	80
742100	398	82
742506	408	80
742918	408	80
743322	404	80
743724	404	82
744120	398	82
744528	406	82
744938	408	80
745334	402	84
745734	398	84
746144	406	82
746552	410	80
746954	402	80
747356	400	78
747762	406	80
748168	410	82
748574	406	82
748976	398	82
749380	406	84
749796	410	76
750192	404	84
750594	400	82
751004	408	80
751412	406	80
751810	398	78
752208	400	80
752620	410	80
753020	404	84
753416	400	84
753820	400	82
754230	408	82
754624	400	84
755022	396	82
755438	410	78
755838	404	82
756236	396	80
756634	398	82
757042	408	80
757440	402	84
757840	394	80
758238	400	78
758644	408	84
759048	400	78
759438	394	84
759838	404	84
760242	404	84
760640	394	82
761034	394	80
761440	406	82
761838	400	84
762238	398	84
762628	392	82
763028	402	86
763436	402	82
763826	394	84
764220	396	82
764626	406	84
765024	396	84
765412	392	86
765818	402	80
766220	400	82
766616	392	78
767010	396	78
767410	404	84
767810	396	78
768202	392	80
768596	394	78
768998	402	82
769386	392	84
769780	392	82
770184	402	80
770580	398	82
770974	392	78
771366	392	80
771762	402	86
772158	390	80
772548	392	84
772954	404	80
773348	396	82
773746	398	80
774138	386	76
774484	352	80
774926	442	82
775324	400	84
775716	388	80
776120	404	80
776518	398	80
776904	392	84
777306	396	78
777708	400	80
778094	390	82
778488	394	84
778894	402	80
779284	394	82
779680	394	80
780082	402	80
780472	388	78
780862	394	84
781268	404	82
781662	396	82
782048	392	86
782456	400	78
782852	396	82
783240	388	80
783634	396	82
784036	400	82
784420	386	82
784818	394	80
785216	404	82
785620	400	82
786008	388	78
786400	392	80
786804	406	82
787208	404	82
787598	386	80
787994	402	80
788406	410	80
788810	402	80
789202	392	78
789604	404	84
790018	412	82
790426	406	78
790820	396	80
791222	406	80
791642	414	78
792050	412	82
792448	396	80
792858	412	82
793278	418	82
793690	414	82
794092	398	80
794506	418	82
794924	416	80
795340	418	84
795748	408	80
796156	408	84
796576	420	80
797004	426	80
797420	418	84
797834	410	78
798248	420	84
798678	426	84
799100	426	84
799526	424	86
799948	424	84
800366	414	82
800784	420	84
801218	432	82
801648	432	84
802086	438	84
802520	434	86
802952	430	82
803384	434	84
803824	438	84
804266	444	84
804710	446	84
805154	442	86
805596	442	86
806042	444	84
806494	454	86
806950	454	84
807402	454	84
807852	450	84
808304	452	84
808766	460	82
809226	462	82
809684	460	84
810144	458	84
810602	456	78
811060	460	80
811528	468	82
811998	468	78
812460	464	84
812924	462	80
813390	466	82
813864	476	82
814340	474	80
814810	472	82
815284	474	80
815762	478	82
816246	482	80
816724	480	80
817200	474	80
817680	480	80
818164	484	82
818654	490	80
819140	488	82
819624	482	82
820108	488	82
820600	490	82
821096	494	82
821588	494	82
822078	488	80
822568	492	82
823066	500	84
823574	504	80
824078	506	84
824580	502	82
825080	500	82
825592	512	82
826108	518	82
826630	520	82
827140	512	82
827654	510	82
828170	520	84
828696	524	88
829216	520	86
829728	512	86
830248	522	86
830776	526	84
831304	528	86
831824	520	86
832346	524	86
832878	532	86
833422	542	86
833956	534	86
834490	534	86
835030	542	86
835568	536	86
836092	524	86
836622	530	82
837156	536	86
837682	524	86
838206	524	86
838732	526	84
839260	528	84
839790	532	86
840330	538	86
840860	530	86
841392	534	86
841942	548	86
842486	548	88
843030	542	86
843584	554	86
844156	568	86
844722	568	86
845282	560	86
845856	576	86
846448	590	84
847028	580	84
847602	574	82
848188	588	84
848790	600	82
849378	590	82
849974	596	82
850582	606	82
851176	594	84
851770	596	82
852372	604	84
852984	610	84
853590	606	82
854196	606	84
854812	616	84
855432	620	84
856064	630	80
856694	634	86
857342	644	82
857974	632	86
858608	634	86
859240	634	86
859874	634	86
860526	652	88
861170	646	88
861822	648	86
862474	656	88
863140	662	86
863812	672	84
864488	678	86
865180	690	84
865870	694	86
866556	682	86
867234	680	86
867906	672	86
868584	678	84
869256	674	88
869932	674	88
870614	682	86
871296	680	88
871982	686	84
872668	690	88
873362	692	88
874048	686	86
874726	678	88
875402	674	84
876068	668	82
876736	666	82
877410	676	84
878074	664	84
878734	658	80
879396	664	82
880052	656	82
880712	660	82
881370	658	84
882038	666	84
882698	660	84
883362	668	84
884040	676	82
884732	694	88
885422	688	84
886114	694	86
886818	702	84
887524	706	84
888232	708	84
888942	710	86
889662	720	84
890372	712	86
891084	712	86
891800	714	84
892518	718	84
893248	728	86
893976	730	86
894708	734	84
895450	740	84
896198	746	84
896934	738	86
897672	738	84
898412	740	82
899158	746	84
899898	740	86
900636	738	84
901374	738	82
902122	748	86
902864	742	86
903612	750	86
904364	750	86
905118	754	86
905872	754	84
906628	756	86
907384	756	86
908136	752	86
908900	764	82
909668	768	86
910426	758	86
911186	760	84
911944	756	84
912698	756	72
913436	738	70
914184	748	70
914922	740	72
915668	744	70
916426	756	68
917180	756	70
917940	760	70
918710	770	72
919476	766	70
920244	768	70
921014	770	72
921792	776	84
922562	772	82
923338	776	82
924120	782	86
924918	796	84
925714	798	86
926506	792	84
927304	798	82
928104	800	84
928900	796	84
929700	800	82
930498	796	82
931300	804	84
932090	790	84
932882	790	82
933674	792	84
934460	788	84
935250	790	86
936044	794	82
936846	802	86
937646	800	86
938446	800	84
939246	800	82
940050	806	84
940854	800	82
941658	806	82
942468	810	82
943282	812	84
944086	806	82
944896	810	84
945700	806	84
946510	806	84
947310	800	80
948120	812	86
948932	812	84
949750	816	82
950560	812	82
951368	808	80
952176	808	84
952974	796	80
953766	794	82
954556	790	84
955340	782	86
956130	792	80
956918	788	84
957700	782	84
958484	784	82
959274	788	80
960050	776	84
960828	778	80
961618	790	86
962400	782	80
963186	786	84
963964	780	86
964752	788	84
965530	776	80
966308	780	80
967086	778	82
967862	774	80
968648	788	80
969438	790	86
970226	788	82
971024	798	80
971824	800	86
972630	806	84
973434	802	82
974240	808	82
975048	808	86
975854	804	84
976656	802	84
977460	804	80
978260	802	86
979058	796	70
979860	804	72
980668	808	72
981472	802	72
982292	822	68
983116	822	68
983938	822	70
984770	832	70
985600	832	72
986426	826	70
987244	818	72
988068	824	72
988668	654	76
988882	160	64
989698	810	64
990508	816	66
991322	814	68
992120	798	62
992930	810	62
993736	804	66
994536	802	66
995344	808	66
996152	808	66
996944	790	66
997738	796	68
998532	792	72
999322	792	70
1000106	784	70
1000894	786	70
1001672	778	72
1002440	768	68
1003212	774	68
1003984	770	68
1004750	768	70
1005524	772	68
1006290	766	70
1007064	774	68
1007838	776	76
1008608	768	74
1009390	782	72
1010170	780	72
1010956	786	74
1011726	772	76
1012512	786	74
1013302	790	76
1014080	776	74
1014872	794	74
1015662	792	76
1016446	786	76
1017258	806	70
1018064	806	68
1018870	808	70
1019670	800	70
1020480	808	68
1021286	808	70
1022094	808	70
1022898	802	66
1023708	812	72
1024522	814	70
1025330	806	70
1026142	812	70
1026954	814	72
1027762	810	72
1028570	804	68
1029382	812	68
1030194	814	72
1031010	816	72
1031826	816	68
1032644	816	70
1033458	816	72
1034254	794	68
1035060	804	66
1035844	788	70
1036624	780	76
1037386	760	70
1038164	780	76
1038926	762	74
1039672	744	72
1040412	742	76
1041166	752	74
1041924	760	76
1042680	754	72
1043440	760	72
1044204	764	72
1044978	776	74
1045756	776	84
1046528	774	84
1047306	778	82
1048084	778	84
1048862	778	86
1049642	778	82
1050424	782	82
1051206	782	84
1051986	782	84
1052770	782	82
1053554	784	78
1054336	782	82
1055118	782	80
1055900	784	86
1056686	786	86
1057476	788	82
1058266	792	80
1059058	792	80
1059856	796	82
1060654	800	84
1061454	798	80
1062252	798	82
1063052	802	84
1063856	804	82
1064654	798	72
1065462	806	72
1066266	806	76
1067068	802	74
1067872	804	74
1068680	806	74
1069488	810	74
1070302	812	72
1071120	818	70
1071942	822	72
1072760	820	74
1073578	818	74
1074392	812	72
1075204	814	72
1076012	808	76
1076816	802	72
1077610	794	74
1078410	802	74
1079206	796	74
1080000	792	72
1080800	800	72
1081598	798	74
1082390	792	74
1083182	792	72
1083978	798	72
1084780	800	74
1085570	792	72
1086370	800	76
1087172	800	74
1087968	796	74
1088772	804	74
1089578	808	76
1090384	806	74
1091202	818	72
1092020	818	74
1092844	822	72
1093664	820	72
1094492	828	72
1095316	826	74
1096144	828	72
1096970	826	74
1097794	824	74
1098614	818	74
1099434	820	74
1100246	812	74
1101052	808	76
1101854	802	72
1102664	808	74
1103472	810	74
1104280	808	74
1105098	816	72
1105908	812	74
1106710	802	72
1107524	812	74
1108332	810	74
1109134	800	72
1109940	806	74
1110744	804	74
1111544	802	76
1112342	796	74
1113148	808	76
1113956	806	72
1114764	808	72
1115570	808	74
1116386	816	74
1117204	818	76
1118022	816	74
1118836	814	72
1119654	820	74
1120470	816	82
1121284	814	80
1122094	808	80
1122910	816	80
1123722	812	80
1124534	812	78
1125342	810	76
1126158	814	80
1126976	818	82
1127788	814	80
1128600	810	82
1129408	808	72
1130214	808	74
1131022	806	74
1131830	810	74
1132620	788	72
1133418	798	74
1134214	796	74
1135010	798	74
1135800	790	72
1136582	782	74
1137384	802	76
1138176	790	76
1138960	784	74
1139734	774	72
1140518	784	72
1141292	774	74
1142058	768	76
1142826	768	72
1143600	772	70
1144376	776	74
1145156	782	74
1145948	790	74
1146742	794	76
1147536	796	74
1148346	810	74
1149158	812	74
1149964	806	76
1150784	820	72
1151610	826	74
1152434	824	74
1153270	836	74
1154112	840	76
1154944	834	72
1155786	842	74
1156628	842	76
1157460	830	70
1158300	840	70
1159136	838	70
1159976	838	70
1160810	836	68
1161662	852	72
1162520	858	70
1163376	854	70
1164240	866	70
1165108	868	70
1165968	858	70
1166824	856	68
1167678	856	70
1168528	848	72
1169364	838	72
1170208	844	72
1171048	842	72
1171880	830	72
1172724	844	72
1173566	842	70
1174398	830	70
1175230	834	70
1176070	840	72
1176912	842	70
1177746	834	72
1178596	848	70
1179442	848	72
1180282	838	68
1181114	834	72
1181954	840	68
1182792	838	70
1183620	826	70
1184460	842	70
1185298	838	70
1186128	830	72
1186958	830	70
1187804	848	72
1188656	850	72
1189494	838	70
1190342	850	70
1191188	844	72
1192038	850	70
1192864	826	72
1193700	834	68
1194528	830	70
1195352	824	70
1196192	838	70
1197034	842	68
1197864	834	70
1198716	850	70
1199568	850	70
1200412	844	70
1201242	832	72
1202082	838	68
1202908	826	70
1203724	818	72
1204534	808	70
1205352	822	72
1206178	822	70
1207002	826	70
1207828	826	72
1208666	838	70
1209522	856	70
1210384	862	72
1211234	848	70
1212086	852	70
1212936	850	74
1213782	848	76
1214614	832	76
1215452	838	74
1216290	838	76
1217120	830	74
1217948	828	74
1218790	842	72
1219628	838	74
1220458	832	76
1221288	828	74
1222128	840	72
1222968	842	72
1223810	840	70
1224646	834	70
1225492	848	72
1226340	846	68
1227180	842	72
1228018	836	70
1228864	848	72
1229712	846	68
1230556	846	72
1231384	828	74
1232220	836	74
1233056	834	74
1233890	838	76
1234720	826	74
1235550	832	72
1236384	834	74
1237218	834	76
1238046	828	76
1238876	828	74
1239710	836	76
1240544	834	72
1241374	830	70
1242202	828	70
1243042	838	70
1243882	840	70
1244712	832	72
1245546	834	70
1246388	840	68
1247228	840	72
1248062	834	70
1248900	840	72
1249742	840	68
1250580	840	70
1251412	830	70
1252254	842	68
1253094	842	72
1253926	832	72
1254756	828	70
1255596	840	70
1256432	836	70
1257256	826	70
1258072	814	70
[truncated: 150 more rows]
