# Supplementary material for: The characterization of the transit through the anaerobic threshold based on relationships between RR and QRS cardiac intervals
Source: PLoS One. 2019 May 15;14(5):e0216938. doi: 10.1371/journal.pone.0216938 (PMC6519807; doi:10.1371/journal.pone.0216938)
Supplement: S1 Dataset — The supporting information files include data from ECG analysis for all persons. (ZIP) [file pone.0216938.s001.zip › Data_RR_QRS/RER_Persons_1to9.txt]

Person_1_RER: 0.58;0.64;0.70;0.67;0.67;0.71;0.77;0.81;0.88;0.93;1.02;1.10;1.18;1.22;1.40;1.53;1.40;1.23;1.18;1.22;1.11;1.06;1.05;1.06
Person_2_RER: 0.57;0.61;0.70;0.71;0.75;0.79;0.85;0.94;1.00;1.07;1.10;1.14;1.16;1.20;1.20;1.49;1.51;1.36;1.28;1.20;1.10;1.03;0.97;0.96
Person_3_RER: 0.86;0.87;0.81;0.82;0.81;0.85;0.92;1.02;1.07;1.09;1.11;1.08;1.12;1.18;1.44;1.62;1.38;1.31;1.23;1.21;1.16;1.07;1.04;1.03
Person_4_RER: 0.71;0.71;0.64;0.67;0.72;0.84;0.87;0.98;1.09;1.16;1.47;1.35;1.27;1.18;1.10;0.99;0.93;0.89;0.90;1.12
Person_5_RER: 0.84;0.84;0.66;0.73;0.83;0.92;0.98;1.06;1.09;1.18;1.22;1.60;1.42;1.42;1.37;1.24;1.23;1.13;1.06;1.03;1.27
Person_6_RER: 0.84;0.84;0.82;0.86;0.91;0.99;1.03;1.08;1.11;1.15;1.24;1.36;1.62;1.59;1.53;1.49;1.37;1.24;1.20;1.12;1.08;1.36
Person_7_RER: 0.77;0.78;0.69;0.66;0.66;0.72;0.79;0.85;0.89;0.96;1.03;1.11;1.18;1.20;1.49;1.38;1.26;1.24;1.17;1.14;1.11;1.07;1.07
Person_8_RER: 0.73;0.82;0.86;0.87;0.90;0.94;0.96;1.00;1.01;1.02;1.06;1.09;1.45;1.34;1.25;1.14;1.05;1.02;0.97;0.91;0.91
Person_9_RER: 0.58;0.68;0.81;0.70;0.68;0.75;0.83;0.91;0.94;1.00;1.03;1.07;1.08;1.16;1.46;1.44;1.28;1.29;1.21;1.14;1.01;0.95;0.95
