# Supplementary material for: The characterization of the transit through the anaerobic threshold based on relationships between RR and QRS cardiac intervals
Source: PLoS One. 2019 May 15;14(5):e0216938. doi: 10.1371/journal.pone.0216938 (PMC6519807; doi:10.1371/journal.pone.0216938)
Supplement: S1 Dataset — The supporting information files include data from ECG analysis for all persons. (ZIP) [file pone.0216938.s001.zip › Data_RR_QRS/SKS__Persons_1to9.txt]

Person_1_SKS: 130;135;140;140;140;150;155;160;165;170;175;190;200;200;140;125;120;105;95;90;95;100;105;110
Person_2_SKS: 105;105;115;120;125;130;140;150;155;170;190;200;210;210;210;200;140;130;130;110;105;105;100;100
Person_3_SKS: 125;100;120;145;145;145;190;185;200;205;210;230;230;200;200;190;155;140;150;150;135;135;140;125
Person_4_SKS: 115;150;145;150;155;160;195;220;235;210;150;155;125;140;120;125;130;130;120
Person_5_SKS: 130;150;165;170;180;190;200;210;215;210;200;190;180;165;160;160;160;145;140;140
Person_6_SKS: 120;120;130;130;135;150;150;170;175;180;190;140;155;145;140;135;135;125;120;120;125
Person_7_SKS: 150;150;170;180;190;195;210;220;220;230;240;250;250;260;220;220;190;170;160;155;155;150;150
Person_8_SKS: 130;155;170;170;200;210;220;225;245;250;250;250;230;220;180;180;170;165;140;155;140
Person_9_SKS: 110;120;125;135;140;150;160;160;160;190;195;210;225;230;215;190;190;160;130;120;120;115;110
